# Supplementary material for: [Bis(pyridin-2-ylmeth­yl) ether]trichlorido­rhodium(III) dichloro­methane monosolvate: unusual hydrolysis of the methyl­ene bridge in (pyrazolylmeth­yl)pyridine
Source: Acta Crystallogr Sect E Struct Rep Online. 2011 Jul 16;67(Pt 8):m1097. doi: 10.1107/S1600536811027644 (PMC3212169; doi:10.1107/S1600536811027644)
Supplement: Supplementary file 1 [file e-67-m1097-sup1.cif]

##############################################################################
#                                                                            #
# This CIF contains the data in a paper accepted for publication in          #
# Acta Crystallographica Section E. It conforms to the requirements of       #
# Notes for Authors for Acta Crystallographica Section E, and has been       #
# peer reviewed under the auspices of the IUCr Commission on Journals.       #
#                                                                            #
# Full details of the Crystallographic Information File format               #
# are given in the paper "The Crystallographic Information File (CIF):       #
# a New Standard Archive File for Crystallography" by S. R. Hall, F. H.      #
# Allen and I. D. Brown [Acta Cryst. (1991), A47, 655-685].                  #
#                                                                            #
# The current version of the core CIF dictionary is obtainable from          #
# ftp://ftp.iucr.org/pub/cif_core.dic.                                       #
#                                                                            #
# Software is freely available for graphical display of the structure(s)     #
# in this CIF. For information consult the CIF software page                 #
# http://www.iucr.org/resources/cif/software.                                #
#                                                                            #
# This file may be used for bona fide research purposes within the           #
# scientific community so long as proper attribution is given to the journal # 
# article from which it was obtained.                                        #
#                                                                            #
##############################################################################
data_global
_audit_creation_method     'WinGX routine CIF_UPDATE'
_audit_conform_dict_name     cif_core.dic
_audit_conform_dict_version     2.4
_journal_date_recd_electronic     2011-06-14
_journal_date_accepted     2011-07-11
_journal_name_full     'Acta Crystallographica, Section E'
_journal_year     2011
_journal_volume     67
_journal_issue      8
_journal_page_first     m1097
_journal_page_last     m1097
_journal_paper_category     QM
_journal_coeditor_code     OM2440
_publ_contact_author_name     'Omondi, B.'
_publ_contact_author_address
;
School of Chemistry,
University of KwaZulu-Natal,
Westville Campus,
Private Bag X54001,
Durban, 4000,
South Africa
;
_publ_contact_author_email     'owaga@ukzn.ac.za'
_publ_contact_author_fax     '27(031)2603091'
_publ_contact_author_phone     '27(031)2607323'
_publ_section_title
;
[Bis(pyridin-2-ylmethyl) ether]trichloridorhodium(III) dichloromethane
monosolvate: unusual hydrolysis of the methylene bridge in
(pyrazolylmethyl)pyridine
;
loop_
    _publ_author_name
    _publ_author_address
    'Ojwach, Stephen O.'
;
Department of Chemistry,
University of Johannesburg,
Auckland Park Kingsway Campus,
PO Box 524,
Johannesburg,
South Africa
;
    'Omondi, Bernard'
;
School of Chemistry,
University of KwaZulu-Natal,
Westville Campus,
Private Bag X54001,
Durban 4000,
South Africa
;
    'Darkwa, James'
;
Department of Chemistry,
University of Johannesburg,
Auckland Park Kingsway Campus,
PO Box 524,
Johannesburg,
South Africa
;
data_I
_audit_creation_method     'WinGX routine CIF_UPDATE'
_audit_conform_dict_name     cif_core.dic
_audit_conform_dict_version     2.4
_chemical_name_systematic
;
[Bis(pyridin-2-ylmethyl) ether]trichloridorhodium(III) dichloromethane
monosolvate
;
_chemical_formula_moiety     'C12 H12 Cl3 N2 O Rh, C H2 Cl2'
_chemical_formula_sum     'C13 H14 Cl5 N2 O Rh'
_chemical_formula_iupac     '[Rh Cl3 (C12 H12 N2 O)], C H2 Cl2'
_chemical_formula_weight     494.42
_symmetry_cell_setting     monoclinic
_symmetry_space_group_name_H-M     'P 21/c'
_symmetry_space_group_name_Hall     '-P 2ybc'
loop_
    _symmetry_equiv_pos_as_xyz
    'x, y, z'
    '-x, y+1/2, -z+1/2'
    '-x, -y, -z'
    'x, -y-1/2, z-1/2'
_cell_length_a     9.5360(18)
_cell_length_b     12.527(2)
_cell_length_c     14.340(3)
_cell_angle_alpha     90
_cell_angle_beta     95.071(4)
_cell_angle_gamma     90
_cell_volume     1706.3(6)
_cell_formula_units_Z     4
_cell_measurement_reflns_used     31705
_cell_measurement_theta_min     2.14
_cell_measurement_theta_max     28.57
_cell_measurement_temperature     100(2)
_exptl_crystal_description     block
_exptl_crystal_colour     brown
_exptl_crystal_size_max     0.14
_exptl_crystal_size_mid     0.13
_exptl_crystal_size_min     0.05
_exptl_crystal_density_diffrn     1.925
_exptl_crystal_density_method     'not measured'
_exptl_crystal_F_000     976
_exptl_absorpt_coefficient_mu     1.784
_exptl_absorpt_correction_type     multi-scan
_exptl_absorpt_process_details     '(SADABS; Bruker, 2007)'
_exptl_absorpt_correction_T_min     0.7883
_exptl_absorpt_correction_T_max     0.9161
_exptl_special_details
;
The intensity data was collected on a Bruker X8 Apex 4 K CCD diffractometer
using an exposure time of 20 sec/per frame. A total of 3527 frames were
collected with a frame width of 0.5\% covering upto \q = 28.57\% with 99.8%
completeness accomplished.
;
_diffrn_ambient_temperature     100(2)
_diffrn_radiation_type     MoK\a
_diffrn_radiation_wavelength     0.71073
_diffrn_radiation_monochromator     graphite
_diffrn_measurement_device_type     'Bruker X8 APEXII 4K KappaCCD'
_diffrn_measurement_method     '\f and \w'
_diffrn_reflns_number     30694
_diffrn_reflns_av_R_equivalents     0.1021
_diffrn_reflns_theta_min     2.14
_diffrn_reflns_theta_max     28.57
_diffrn_reflns_theta_full     28.57
_diffrn_measured_fraction_theta_max     0.983
_diffrn_measured_fraction_theta_full     0.983
_diffrn_reflns_limit_h_min     -12
_diffrn_reflns_limit_h_max     12
_diffrn_reflns_limit_k_min     -15
_diffrn_reflns_limit_k_max     16
_diffrn_reflns_limit_l_min     -19
_diffrn_reflns_limit_l_max     19
_diffrn_standards_number     0
_diffrn_standards_interval_count     0
_diffrn_standards_interval_time     0
_diffrn_standards_decay_%     0
_refine_special_details
;
Refinement of <i>F</i>^2^ against ALL reflections. The weighted <i>R</i>-factor
<i>wR</i> and goodness of fit <i>S</i> are based on <i>F</i>^2^, conventional
<i>R</i>-factors <i>R</i> are based on <i>F</i>, with <i>F</i> set to zero for
negative <i>F</i>^2^. The threshold expression of <i>F</i>^2^ >
\s(<i>F</i>^2^) is used only for calculating <i>R</i>-factors(gt) <i>etc</i>.
and is not relevant to the choice of reflections for refinement.
<i>R</i>-factors based on <i>F</i>^2^ are statistically about twice as large
as those based on <i>F</i>, and <i>R</i>- factors based on ALL data will be
even larger. >>> The Following ALERTS were generated <<< Format:
alert-number_ALERT_alert-type_alert-level text 973_ALERT_2_B Large Calcd.
Positive Residual Density on Rh1 1.53 e A-3 Difference map does not reveal any
missing peaks, <i>R</i> factor is 4.8% 342_ALERT_3_C Low Bond Precision on
C---C Bonds (<i>x</i> 1000) Ang.. 9 083_ALERT_2_G <i>SHELXL</i> Second
Parameter in WGHT Unusually Large. 6.07 960_ALERT_3_G Number of Intensities
with <i>I</i>. LT. - 2*sig(<i>I</i>).. 7 912_ALERT_4_C Missing # of FCF
Reflections Above STh/<i>L</i>= 0.600 76
Noted.
;
_reflns_number_total     4276
_reflns_number_gt     2925
_reflns_threshold_expression     I>2\s(I)
_refine_ls_structure_factor_coef     Fsqd
_refine_ls_matrix_type     full
_refine_ls_R_factor_all     0.09
_refine_ls_R_factor_gt     0.0479
_refine_ls_wR_factor_gt     0.114
_refine_ls_wR_factor_ref     0.1392
_refine_ls_goodness_of_fit_ref     1.079
_refine_ls_restrained_S_all     1.079
_refine_ls_number_reflns     4276
_refine_ls_number_parameters     199
_refine_ls_number_restraints     0
_refine_ls_hydrogen_treatment     constr
_refine_ls_weighting_scheme     calc
_refine_ls_weighting_details
         'calc w=1/[\s^2^(Fo^2^)+(0.0602P)^2^+6.0697P] where P=(Fo^2^+2Fc^2^)/3'
_atom_sites_solution_hydrogens     geom
_atom_sites_solution_primary     direct
_atom_sites_solution_secondary     difmap
_refine_ls_shift/su_max     0
_refine_ls_shift/su_mean     0
_refine_diff_density_max     1.498
_refine_diff_density_min     -1.247
_refine_ls_extinction_method     none
loop_
    _atom_type_symbol
    _atom_type_description
    _atom_type_scat_dispersion_real
    _atom_type_scat_dispersion_imag
    _atom_type_scat_source
    C C 0.0033 0.0016 'International Tables Vol C Tables 4.2.6.8 and 6.1.1.4'
    H H 0 0 'International Tables Vol C Tables 4.2.6.8 and 6.1.1.4'
    N N 0.0061 0.0033 'International Tables Vol C Tables 4.2.6.8 and 6.1.1.4'
    Cl Cl 0.1484 0.1585 'International Tables Vol C Tables 4.2.6.8 and 6.1.1.4'
    Rh Rh -1.1178 0.9187 'International Tables Vol C Tables 4.2.6.8 and 6.1.1.4'
    O O 0.0106 0.006 'International Tables Vol C Tables 4.2.6.8 and 6.1.1.4'
_computing_data_collection     'APEX2 (Bruker, 2007)'
_computing_cell_refinement     'SAINT-Plus (Bruker, 2007)'
_computing_data_reduction     'SAINT-Plus and XPREP (Bruker, 2007)'
_computing_structure_solution     'SHELXS97 (Sheldrick, 2008)'
_computing_structure_refinement     'SHELXL97 (Sheldrick, 2008)'
_computing_molecular_graphics
               'DIAMOND (Brandenburg & Putz, 2005) and ORTEP-3 (Farrugia, 1997)'
_computing_publication_material     'WinGX (Farrugia, 1999)'
loop_
    _atom_site_type_symbol
    _atom_site_label
    _atom_site_fract_x
    _atom_site_fract_y
    _atom_site_fract_z
    _atom_site_U_iso_or_equiv
    _atom_site_adp_type
    _atom_site_calc_flag
    _atom_site_refinement_flags
    _atom_site_occupancy
    _atom_site_symmetry_multiplicity
    _atom_site_disorder_assembly
    _atom_site_disorder_group
    C C1 0.9453(6) 0.3170(5) 0.5707(4) 0.0220(12) Uani d . 1 1 . .
    C C2 0.9516(6) 0.3990(5) 0.6344(4) 0.0250(13) Uani d . 1 1 . .
    H H2 0.9982 0.3893 0.6952 0.03 Uiso calc R 1 1 . .
    C C3 0.8896(7) 0.4959(5) 0.6095(4) 0.0286(14) Uani d . 1 1 . .
    H H3 0.8936 0.5538 0.6525 0.034 Uiso calc R 1 1 . .
    C C4 0.8218(7) 0.5068(5) 0.5210(4) 0.0284(14) Uani d . 1 1 . .
    H H4 0.7789 0.5727 0.5022 0.034 Uiso calc R 1 1 . .
    C C5 0.8166(6) 0.4224(5) 0.4604(4) 0.0238(13) Uani d . 1 1 . .
    H H5 0.7684 0.43 0.3999 0.029 Uiso calc R 1 1 . .
    C C6 1.0152(6) 0.2118(5) 0.5914(4) 0.0213(12) Uani d . 1 1 . .
    H H6A 1.1158 0.2167 0.5797 0.026 Uiso calc R 1 1 . .
    H H6B 1.0101 0.194 0.6583 0.026 Uiso calc R 1 1 . .
    C C7 0.8409(6) 0.0651(5) 0.5762(4) 0.0240(13) Uani d . 1 1 . .
    H H7A 0.8595 0.0672 0.6452 0.029 Uiso calc R 1 1 . .
    H H7B 0.8459 -0.0103 0.556 0.029 Uiso calc R 1 1 . .
    C C8 0.6967(6) 0.1079(5) 0.5489(4) 0.0217(12) Uani d . 1 1 . .
    C C9 0.5837(6) 0.0877(5) 0.6005(4) 0.0248(13) Uani d . 1 1 . .
    H H9 0.5973 0.05 0.6581 0.03 Uiso calc R 1 1 . .
    C C10 0.4508(7) 0.1230(5) 0.5677(4) 0.0285(14) Uani d . 1 1 . .
    H H10 0.372 0.11 0.6023 0.034 Uiso calc R 1 1 . .
    C C11 0.4352(6) 0.1776(5) 0.4833(4) 0.0284(14) Uani d . 1 1 . .
    H H11 0.3447 0.2014 0.4589 0.034 Uiso calc R 1 1 . .
    C C12 0.5499(6) 0.1970(5) 0.4353(4) 0.0272(13) Uani d . 1 1 . .
    H H12 0.5381 0.2353 0.378 0.033 Uiso calc R 1 1 . .
    C C13 0.5353(9) 0.4120(7) 0.6578(7) 0.053(2) Uani d . 1 1 . .
    H H13A 0.6165 0.3889 0.7009 0.064 Uiso calc R 1 1 . .
    H H13B 0.5467 0.3812 0.5953 0.064 Uiso calc R 1 1 . .
    N N1 0.8778(5) 0.3292(4) 0.4846(3) 0.0179(10) Uani d . 1 1 . .
    N N2 0.6797(5) 0.1632(4) 0.4675(3) 0.0212(10) Uani d . 1 1 . .
    O O1 0.9483(4) 0.1273(3) 0.5336(3) 0.0204(8) Uani d . 1 1 . .
    Cl Cl1 1.08727(15) 0.21896(12) 0.35869(10) 0.0231(3) Uani d . 1 1 . .
    Cl Cl2 0.76119(16) 0.27205(13) 0.27541(10) 0.0255(3) Uani d . 1 1 . .
    Cl Cl3 0.83695(15) 0.02382(12) 0.33886(9) 0.0231(3) Uani d . 1 1 . .
    Cl Cl4 0.5347(2) 0.55102(18) 0.64998(18) 0.0583(6) Uani d . 1 1 . .
    Cl Cl5 0.3773(2) 0.36285(18) 0.69904(14) 0.0513(5) Uani d . 1 1 . .
    Rh Rh1 0.86208(5) 0.19166(4) 0.40861(3) 0.01818(13) Uani d . 1 1 . .
loop_
    _atom_site_aniso_label
    _atom_site_aniso_U_11
    _atom_site_aniso_U_22
    _atom_site_aniso_U_33
    _atom_site_aniso_U_12
    _atom_site_aniso_U_13
    _atom_site_aniso_U_23
    C1 0.020(3) 0.023(3) 0.025(3) -0.002(2) 0.010(2) 0.002(2)
    C2 0.026(3) 0.028(4) 0.021(3) -0.007(3) 0.006(2) 0.003(2)
    C3 0.037(4) 0.018(3) 0.032(3) -0.002(3) 0.014(3) -0.004(2)
    C4 0.030(3) 0.018(3) 0.039(3) 0.003(2) 0.011(3) 0.002(3)
    C5 0.023(3) 0.025(3) 0.024(3) 0.002(2) 0.006(2) 0.006(2)
    C6 0.018(3) 0.019(3) 0.026(3) -0.001(2) 0.001(2) -0.001(2)
    C7 0.025(3) 0.023(3) 0.024(3) -0.002(2) 0.007(2) 0.005(2)
    C8 0.023(3) 0.018(3) 0.024(3) -0.003(2) 0.005(2) 0.000(2)
    C9 0.026(3) 0.025(3) 0.024(3) -0.007(3) 0.007(2) -0.002(2)
    C10 0.023(3) 0.029(4) 0.035(3) -0.006(3) 0.010(3) -0.006(3)
    C11 0.016(3) 0.029(4) 0.039(3) -0.002(2) -0.001(2) -0.004(3)
    C12 0.024(3) 0.027(4) 0.029(3) -0.004(3) 0.000(2) -0.005(3)
    C13 0.042(5) 0.040(5) 0.077(6) 0.013(4) 0.008(4) 0.013(4)
    N1 0.016(2) 0.016(3) 0.023(2) -0.0009(18) 0.0045(18) 0.0013(18)
    N2 0.020(2) 0.021(3) 0.023(2) -0.0013(19) 0.0039(19) -0.0011(19)
    O1 0.018(2) 0.022(2) 0.0219(19) -0.0005(16) 0.0038(15) 0.0005(16)
    Cl1 0.0195(7) 0.0223(8) 0.0283(7) -0.0014(5) 0.0060(5) -0.0002(5)
    Cl2 0.0257(7) 0.0280(8) 0.0227(7) 0.0011(6) 0.0018(5) 0.0037(6)
    Cl3 0.0247(7) 0.0205(8) 0.0244(6) -0.0026(6) 0.0041(5) -0.0008(5)
    Cl4 0.0419(12) 0.0495(13) 0.0855(16) 0.0110(9) 0.0173(11) 0.0111(11)
    Cl5 0.0472(12) 0.0535(13) 0.0525(11) 0.0010(9) 0.0010(9) 0.0028(9)
    Rh1 0.0174(2) 0.0170(2) 0.0204(2) -0.00075(18) 0.00326(15) 0.00144(18)
_geom_special_details
;
All e.s.d.'s (except the e.s.d. in the dihedral angle between two l.s. planes)
are estimated using the full covariance matrix. The cell e.s.d.'s are taken
into account individually in the estimation of e.s.d.'s in distances, angles
and torsion angles; correlations between e.s.d.'s in cell parameters are only
used when they are defined by crystal symmetry. An approximate (isotropic)
treatment of cell e.s.d.'s is used for estimating e.s.d.'s involving l.s.
planes.
;
loop_
    _geom_bond_atom_site_label_1
    _geom_bond_atom_site_label_2
    _geom_bond_site_symmetry_2
    _geom_bond_distance
    _geom_bond_publ_flag
    C1 N1 . 1.349(7) ?
    C1 C2 . 1.373(8) ?
    C1 C6 . 1.495(8) ?
    C2 C3 . 1.384(9) ?
    C2 H2 . 0.95 ?
    C3 C4 . 1.380(9) ?
    C3 H3 . 0.95 ?
    C4 C5 . 1.367(9) ?
    C4 H4 . 0.95 ?
    C5 N1 . 1.336(7) ?
    C5 H5 . 0.95 ?
    C6 O1 . 1.456(7) ?
    C6 H6A . 0.99 ?
    C6 H6B . 0.99 ?
    C7 O1 . 1.462(7) ?
    C7 C8 . 1.496(8) ?
    C7 H7A . 0.99 ?
    C7 H7B . 0.99 ?
    C8 N2 . 1.355(7) ?
    C8 C9 . 1.383(8) ?
    C9 C10 . 1.385(9) ?
    C9 H9 . 0.95 ?
    C10 C11 . 1.387(9) ?
    C10 H10 . 0.95 ?
    C11 C12 . 1.365(8) ?
    C11 H11 . 0.95 ?
    C12 N2 . 1.350(8) ?
    C12 H12 . 0.95 ?
    C13 Cl4 . 1.745(9) ?
    C13 Cl5 . 1.777(9) ?
    C13 H13A . 0.99 ?
    C13 H13B . 0.99 ?
    N1 Rh1 . 2.037(5) y
    N2 Rh1 . 2.031(5) y
    O1 Rh1 . 2.069(4) y
    Cl1 Rh1 . 2.3479(15) y
    Cl2 Rh1 . 2.2941(15) y
    Cl3 Rh1 . 2.3315(15) y
loop_
    _geom_angle_atom_site_label_1
    _geom_angle_atom_site_label_2
    _geom_angle_atom_site_label_3
    _geom_angle_site_symmetry_1
    _geom_angle_site_symmetry_3
    _geom_angle
    _geom_angle_publ_flag
    N1 C1 C2 . . 120.8(5) ?
    N1 C1 C6 . . 116.8(5) ?
    C2 C1 C6 . . 122.3(5) ?
    C1 C2 C3 . . 119.5(6) ?
    C1 C2 H2 . . 120.2 ?
    C3 C2 H2 . . 120.2 ?
    C4 C3 C2 . . 118.6(6) ?
    C4 C3 H3 . . 120.7 ?
    C2 C3 H3 . . 120.7 ?
    C5 C4 C3 . . 119.8(6) ?
    C5 C4 H4 . . 120.1 ?
    C3 C4 H4 . . 120.1 ?
    N1 C5 C4 . . 121.3(6) ?
    N1 C5 H5 . . 119.3 ?
    C4 C5 H5 . . 119.3 ?
    O1 C6 C1 . . 111.2(5) ?
    O1 C6 H6A . . 109.4 ?
    C1 C6 H6A . . 109.4 ?
    O1 C6 H6B . . 109.4 ?
    C1 C6 H6B . . 109.4 ?
    H6A C6 H6B . . 108 ?
    O1 C7 C8 . . 111.2(5) ?
    O1 C7 H7A . . 109.4 ?
    C8 C7 H7A . . 109.4 ?
    O1 C7 H7B . . 109.4 ?
    C8 C7 H7B . . 109.4 ?
    H7A C7 H7B . . 108 ?
    N2 C8 C9 . . 121.0(6) ?
    N2 C8 C7 . . 116.5(5) ?
    C9 C8 C7 . . 122.4(5) ?
    C8 C9 C10 . . 119.5(6) ?
    C8 C9 H9 . . 120.2 ?
    C10 C9 H9 . . 120.2 ?
    C9 C10 C11 . . 118.5(6) ?
    C9 C10 H10 . . 120.7 ?
    C11 C10 H10 . . 120.7 ?
    C12 C11 C10 . . 120.0(6) ?
    C12 C11 H11 . . 120 ?
    C10 C11 H11 . . 120 ?
    N2 C12 C11 . . 121.5(6) ?
    N2 C12 H12 . . 119.2 ?
    C11 C12 H12 . . 119.2 ?
    Cl4 C13 Cl5 . . 111.6(4) ?
    Cl4 C13 H13A . . 109.3 ?
    Cl5 C13 H13A . . 109.3 ?
    Cl4 C13 H13B . . 109.3 ?
    Cl5 C13 H13B . . 109.3 ?
    H13A C13 H13B . . 108 ?
    C5 N1 C1 . . 119.9(5) ?
    C5 N1 Rh1 . . 126.1(4) ?
    C1 N1 Rh1 . . 113.5(4) ?
    C12 N2 C8 . . 119.4(5) ?
    C12 N2 Rh1 . . 126.6(4) ?
    C8 N2 Rh1 . . 114.0(4) ?
    C6 O1 C7 . . 116.0(4) ?
    C6 O1 Rh1 . . 109.3(3) ?
    C7 O1 Rh1 . . 109.3(3) ?
    N2 Rh1 N1 . . 87.23(19) y
    N2 Rh1 O1 . . 81.99(17) y
    N1 Rh1 O1 . . 82.03(17) y
    N2 Rh1 Cl2 . . 96.40(14) y
    N1 Rh1 Cl2 . . 94.57(13) y
    N2 Rh1 Cl3 . . 87.75(14) y
    O1 Rh1 Cl3 . . 92.19(12) y
    Cl2 Rh1 Cl3 . . 91.09(6) y
    N1 Rh1 Cl1 . . 90.78(13) y
    O1 Rh1 Cl1 . . 90.98(11) y
    Cl2 Rh1 Cl1 . . 90.56(5) y
    Cl3 Rh1 Cl1 . . 93.59(5) y
    N1 Rh1 Cl3 . . 172.82(13) y
    N2 Rh1 Cl1 . . 172.89(14) y
    O1 Rh1 Cl2 . . 176.29(12) y
loop_
    _geom_torsion_atom_site_label_1
    _geom_torsion_atom_site_label_2
    _geom_torsion_atom_site_label_3
    _geom_torsion_atom_site_label_4
    _geom_torsion_site_symmetry_1
    _geom_torsion_site_symmetry_2
    _geom_torsion_site_symmetry_3
    _geom_torsion_site_symmetry_4
    _geom_torsion
    _geom_torsion_publ_flag
    N1 C1 C2 C3 . . . . -0.9(9) ?
    C6 C1 C2 C3 . . . . 177.4(5) ?
    C1 C2 C3 C4 . . . . 0.6(9) ?
    C2 C3 C4 C5 . . . . 0.4(9) ?
    C3 C4 C5 N1 . . . . -1.0(9) ?
    N1 C1 C6 O1 . . . . -25.6(7) ?
    C2 C1 C6 O1 . . . . 156.1(5) ?
    O1 C7 C8 N2 . . . . 24.6(7) ?
    O1 C7 C8 C9 . . . . -158.8(5) ?
    N2 C8 C9 C10 . . . . 1.2(9) ?
    C7 C8 C9 C10 . . . . -175.2(6) ?
    C8 C9 C10 C11 . . . . 0.1(9) ?
    C9 C10 C11 C12 . . . . -1.1(9) ?
    C10 C11 C12 N2 . . . . 0.8(10) ?
    C4 C5 N1 C1 . . . . 0.7(8) ?
    C4 C5 N1 Rh1 . . . . 173.0(4) ?
    C2 C1 N1 C5 . . . . 0.3(8) ?
    C6 C1 N1 C5 . . . . -178.1(5) ?
    C2 C1 N1 Rh1 . . . . -172.9(4) ?
    C6 C1 N1 Rh1 . . . . 8.7(6) ?
    C11 C12 N2 C8 . . . . 0.6(9) ?
    C11 C12 N2 Rh1 . . . . -176.7(5) ?
    C9 C8 N2 C12 . . . . -1.6(9) ?
    C7 C8 N2 C12 . . . . 175.1(5) ?
    C9 C8 N2 Rh1 . . . . 176.0(4) ?
    C7 C8 N2 Rh1 . . . . -7.4(7) ?
    C1 C6 O1 C7 . . . . -95.4(5) ?
    C1 C6 O1 Rh1 . . . . 28.7(5) ?
    C8 C7 O1 C6 . . . . 95.3(5) ?
    C8 C7 O1 Rh1 . . . . -28.7(5) ?
    C12 N2 Rh1 N1 . . . . 87.7(5) ?
    C8 N2 Rh1 N1 . . . . -89.7(4) ?
    C12 N2 Rh1 O1 . . . . 170.1(5) ?
    C8 N2 Rh1 O1 . . . . -7.3(4) ?
    C12 N2 Rh1 Cl2 . . . . -6.6(5) ?
    C8 N2 Rh1 Cl2 . . . . 176.1(4) ?
    C12 N2 Rh1 Cl3 . . . . -97.4(5) ?
    C8 N2 Rh1 Cl3 . . . . 85.2(4) ?
    C12 N2 Rh1 Cl1 . . . . 161.6(9) ?
    C8 N2 Rh1 Cl1 . . . . -15.8(15) ?
    C5 N1 Rh1 N2 . . . . -84.2(5) ?
    C1 N1 Rh1 N2 . . . . 88.5(4) ?
    C5 N1 Rh1 O1 . . . . -166.5(5) ?
    C1 N1 Rh1 O1 . . . . 6.2(4) ?
    C5 N1 Rh1 Cl2 . . . . 12.0(5) ?
    C1 N1 Rh1 Cl2 . . . . -175.3(3) ?
    C5 N1 Rh1 Cl3 . . . . -129.9(10) ?
    C1 N1 Rh1 Cl3 . . . . 42.8(13) ?
    C5 N1 Rh1 Cl1 . . . . 102.6(4) ?
    C1 N1 Rh1 Cl1 . . . . -84.7(4) ?
    C6 O1 Rh1 N2 . . . . -107.8(3) ?
    C7 O1 Rh1 N2 . . . . 20.1(4) ?
    C6 O1 Rh1 N1 . . . . -19.5(3) ?
    C7 O1 Rh1 N1 . . . . 108.4(4) ?
    C6 O1 Rh1 Cl2 . . . . -43(2) ?
    C7 O1 Rh1 Cl2 . . . . 84.6(19) ?
    C6 O1 Rh1 Cl3 . . . . 164.8(3) ?
    C7 O1 Rh1 Cl3 . . . . -67.3(3) ?
    C6 O1 Rh1 Cl1 . . . . 71.2(3) ?
    C7 O1 Rh1 Cl1 . . . . -161.0(3) ?
