# Supplementary material for: [Bis(pyridin-2-ylmeth­yl) ether]trichlorido­rhodium(III) dichloro­methane monosolvate: unusual hydrolysis of the methyl­ene bridge in (pyrazolylmeth­yl)pyridine
Source: Acta Crystallogr Sect E Struct Rep Online. 2011 Jul 16;67(Pt 8):m1097. doi: 10.1107/S1600536811027644 (PMC3212169; doi:10.1107/S1600536811027644)
Supplement: Supplementary file 2 [file e-67-m1097-Isup2.hkl]

#
# h,k,l, Fc-squared, Fo-squared, sigma(Fo-squared) and status flag
#
data_I
_shelx_title ' mo_10bo_so8_0m in P2(1)/c'
_shelx_refln_list_code          4
_shelx_F_calc_maximum      284.60
_exptl_crystal_F_000       976.00
_reflns_d_resolution_high  0.7430
 
loop_
 _symmetry_equiv_pos_as_xyz
 'x, y, z'
 '-x, y+1/2, -z+1/2'
 '-x, -y, -z'
 'x, -y-1/2, z-1/2'
 
_cell_length_a     9.5360
_cell_length_b    12.5268
_cell_length_c    14.3397
_cell_angle_alpha  90.000
_cell_angle_beta   95.071
_cell_angle_gamma  90.000
 
_shelx_F_squared_multiplier     1.000
 
loop_
 _refln_index_h
 _refln_index_k
 _refln_index_l
 _refln_F_squared_calc
 _refln_F_squared_meas
 _refln_F_squared_sigma
 _refln_observed_status
   1   0   0    18019.40    25913.01    307.91 o
   2   0   0     3827.73     2534.43     53.91 o
   3   0   0    48977.31    53112.82    778.44 o
   4   0   0    24990.55    26098.77    397.59 o
   5   0   0     1700.62     1995.67    107.67 o
   6   0   0      956.51     1062.99    129.70 o
   7   0   0     6340.50     6457.24    159.84 o
   8   0   0     1538.72     1633.81    129.29 o
   9   0   0        0.88       10.49    139.85 o
  10   0   0     5160.47     5248.90    216.51 o
  11   0   0     1108.70     1432.47    248.05 o
  12   0   0      157.92      308.02    266.57 o
   1   1   0    40306.82    55527.51    804.75 o
   2   1   0    36406.71    38284.72    438.44 o
   3   1   0      950.59      985.75     36.19 o
   4   1   0     2023.64     2334.43     56.43 o
   5   1   0     5144.52     5203.82     85.45 o
   6   1   0     6391.36     6597.10    110.29 o
   7   1   0       18.21      -99.16     49.58 o
   8   1   0     4176.83     4130.48    130.74 o
   9   1   0     7276.82     7482.45    213.04 o
  10   1   0     4716.47     5508.66    226.01 o
  11   1   0      390.34      429.92    184.03 o
  12   1   0     3523.11     3530.30    184.87 o
   0   2   0    15670.79    23332.59    377.86 o
   1   2   0    15140.19    14861.34    224.18 o
   2   2   0       98.94      -13.18     39.97 o
   3   2   0     1058.40      969.17     43.93 o
   4   2   0     2680.17     2361.90     72.40 o
   5   2   0     3062.84     2917.91     90.94 o
   6   2   0     3762.83     3987.11     93.73 o
   7   2   0      397.03      384.79     55.76 o
   8   2   0     4742.51     4624.58    131.46 o
   9   2   0     2098.64     2523.11    145.61 o
  10   2   0      440.11      116.90    114.78 o
  11   2   0     1865.16     2223.36    157.14 o
  12   2   0      105.54      190.07    131.92 o
   1   3   0      447.45      402.60     31.42 o
   2   3   0     2359.44     2314.19     68.96 o
   3   3   0     1231.63     1914.77     68.00 o
   4   3   0     5304.31     5166.07     99.77 o
   5   3   0       89.24       53.66     45.97 o
   6   3   0     1871.82     1870.97     74.64 o
   7   3   0     1113.81     1234.66     73.36 o
   8   3   0      184.71      165.54     87.34 o
   9   3   0     6031.27     6099.48    213.68 o
  10   3   0      887.79      864.85    150.38 o
  11   3   0       17.27      -28.53    260.60 o
  12   3   0      669.22      720.78    144.68 o
   0   4   0      899.61     1406.66     64.97 o
   1   4   0    11900.96    11707.82    186.68 o
   2   4   0     3873.76     3843.29     87.13 o
   3   4   0    13965.51    14405.69    231.39 o
   4   4   0      106.84      -88.19     44.10 o
   5   4   0      360.89       28.87     71.18 o
   6   4   0        0.00      -14.26     54.37 o
   7   4   0       53.11       10.82     66.99 o
   8   4   0      415.95      405.05     76.77 o
   9   4   0      103.68       46.92     93.35 o
  10   4   0       36.50      -48.15    115.14 o
  11   4   0      104.19      -43.05    124.23 o
  12   4   0     1202.67     1389.12    255.38 o
   1   5   0      849.84      802.18     39.38 o
   2   5   0     3463.24     3526.28     82.52 o
   3   5   0     4133.28     4061.36     97.77 o
   4   5   0     4772.77     5479.47    137.88 o
   5   5   0      297.04       24.70     49.10 o
   6   5   0     3528.78     3091.55    132.63 o
   7   5   0      447.23      417.03     73.15 o
   8   5   0      524.34      461.62     82.03 o
   9   5   0        0.12      -94.64     87.68 o
  10   5   0      144.82     -121.56     99.58 o
  11   5   0      372.08      497.67    135.99 o
  12   5   0       75.13       89.26    139.80 o
   0   6   0     4722.42     4849.05    188.08 o
   1   6   0     4039.26     3844.02     98.96 o
   2   6   0      206.35      169.37     56.08 o
   3   6   0     2643.44     3089.35     88.18 o
   4   6   0    13281.99    12991.30    210.62 o
   5   6   0      465.36      333.54     72.60 o
   6   6   0     3423.23     3116.40     96.20 o
   7   6   0     3602.64     3283.76    134.91 o
   8   6   0      883.53      923.89     88.55 o
   9   6   0       45.46      -25.98     91.25 o
  10   6   0      539.33      272.14    106.89 o
  11   6   0      835.04      982.11    121.91 o
   1   7   0     6359.18     6113.63    270.64 o
   2   7   0    16325.44    16493.37    263.66 o
   3   7   0     3709.97     3895.94    113.82 o
   4   7   0      494.44      502.17     61.60 o
   5   7   0    16930.30    17600.93    281.78 o
   6   7   0     3653.45     3774.02    128.02 o
   7   7   0      189.09      106.08     71.70 o
   8   7   0     2105.20     2132.64    118.27 o
   9   7   0     1508.35     1518.59    104.44 o
  10   7   0      360.57      228.54    125.34 o
  11   7   0      132.91      241.15    115.73 o
   0   8   0     6927.73     7292.87    262.28 o
   1   8   0     1627.57     1625.98     77.50 o
   2   8   0      326.43      191.29     78.55 o
   3   8   0    10004.98    10473.58    198.75 o
   4   8   0     4264.04     4476.74    110.56 o
   5   8   0     1724.94     1614.35     90.78 o
   6   8   0     1466.25     1639.19    131.34 o
   7   8   0     6067.76     5978.06    241.92 o
   8   8   0      962.47      937.99     99.17 o
   9   8   0      381.50      273.47     92.29 o
  10   8   0     1083.67     1118.26    126.53 o
  11   8   0     1199.67     1095.38    130.85 o
   1   9   0     4061.49     3963.19    130.20 o
   2   9   0     1303.99     1427.36    122.99 o
   3   9   0     4602.23     4508.37    122.90 o
   4   9   0     1128.70      949.93     88.61 o
   5   9   0     3293.42     3250.10    147.77 o
   6   9   0     2999.62     2952.29    131.32 o
   7   9   0      221.82      126.27     96.00 o
   8   9   0      465.00      157.52     96.83 o
   9   9   0     2413.63     2261.52    134.68 o
  10   9   0      541.92      447.30    126.11 o
   0  10   0     6859.32     7176.67    413.86 o
   1  10   0     6758.76     7223.70    291.61 o
   2  10   0        2.68       98.14     71.12 o
   3  10   0     2923.39     2779.96    121.31 o
   4  10   0     3709.19     3563.28    151.50 o
   5  10   0      627.73      540.34    120.92 o
   6  10   0      294.90      280.62    123.01 o
   7  10   0     2942.71     3008.66    228.25 o
   8  10   0      408.49      396.31    117.78 o
   9  10   0        7.52     -200.88    100.44 o
  10  10   0      333.61      297.29    116.78 o
   1  11   0     1394.93     1181.02    162.11 o
   2  11   0     1799.38     1634.33    123.71 o
   3  11   0      365.43      219.53    112.26 o
   4  11   0      933.72      877.88    100.42 o
   5  11   0     1334.95     1262.19    135.39 o
   6  11   0     1051.35     1009.25    139.08 o
   7  11   0      158.80       35.50    228.69 o
   8  11   0     1223.54     1218.11    173.13 o
   9  11   0     1252.74     1349.89    243.12 o
   0  12   0     1617.96     1661.78    262.96 o
   1  12   0      210.66      -92.10    170.34 o
   2  12   0      465.85       39.56    259.34 o
   3  12   0       87.31      -81.51    148.98 o
   4  12   0       39.62      -47.60     88.30 o
   5  12   0      104.53      130.20    118.92 o
   6  12   0        3.20     -246.76    127.17 o
   7  12   0        1.41     -103.13    142.72 o
   8  12   0      159.08      304.57    159.01 o
   1  13   0     1352.34     1239.89    307.69 o
   2  13   0      263.93      203.06    158.70 o
   3  13   0     1493.69     1641.69    274.71 o
   4  13   0       17.71     -174.86    166.33 o
   5  13   0       69.81       75.57     93.63 o
   6  13   0      177.26       46.01    135.99 o
   7  13   0       10.14      -54.69    148.09 o
   0  14   0       25.73      -84.94    231.33 o
   1  14   0        0.25     -281.68    161.56 o
   2  14   0        9.11     -302.41    281.48 o
   3  14   0      362.54      409.34    165.65 o
   4  14   0       96.50     -326.21    283.74 o
   5  14   0      126.58      186.50    189.17 o
   6  14   0      522.02      345.19    178.27 o
   1  15   0      329.32       89.33    184.18 o
   2  15   0     1956.06     2117.37    398.50 o
   3  15   0      950.89     1029.73    190.69 o
   4  15   0      809.21      958.76    352.42 o
   5  15   0      580.72      928.99    224.10 o
   0  16   0      556.25      735.56    300.91 o
   1  16   0      160.25      252.39    209.64 o
   2  16   0        7.44       -2.30    184.66 o
   3  16   0      952.79     1068.92    469.44 o
 -12   1   1       10.62      -22.28    147.43 o
 -11   1   1      876.61      944.13    117.73 o
 -10   1   1      588.94      425.85    104.87 o
  -9   1   1      548.84      356.51     95.15 o
  -8   1   1       38.22     -121.45     60.72 o
  -7   1   1    10929.08    11051.26    160.78 o
  -6   1   1     1915.64     1569.22     53.61 o
  -5   1   1      169.60      249.61     37.32 o
  -4   1   1    11527.59    11537.28    143.54 o
  -3   1   1     1492.42     1644.11     41.56 o
  -2   1   1     3673.61     4439.34    123.82 o
  -1   1   1     5341.01     5130.40     58.11 o
   0   1   1     3781.18     4869.48     44.34 o
   1   1   1       31.24      301.59     24.02 o
   2   1   1    12346.20    11683.77    145.59 o
   3   1   1     1762.42     2030.29     48.80 o
   4   1   1        1.56      -55.83     27.91 o
   5   1   1       12.84      -66.49     33.25 o
   6   1   1     6398.67     6043.01    104.31 o
   7   1   1        1.98       42.90     50.16 o
   8   1   1       83.67      -56.72     89.18 o
   9   1   1     1182.79      992.48     94.92 o
  10   1   1      282.64      287.47    102.55 o
  11   1   1      238.81      489.05    153.64 o
  12   1   1      254.87      371.57    176.05 o
 -12   2   1      668.26      853.97    144.52 o
 -11   2   1       48.57     -183.04    138.38 o
 -10   2   1      820.30      689.05    120.49 o
  -9   2   1     3138.59     3285.48    182.73 o
  -8   2   1      121.27     -136.55     68.27 o
  -7   2   1        6.72        3.60     50.95 o
  -6   2   1     4081.80     3927.65     93.39 o
  -5   2   1     4929.60     4761.58     92.33 o
  -4   2   1     8337.46     8042.83    123.62 o
  -3   2   1      611.75      676.84     48.92 o
  -2   2   1      301.64      324.87     34.85 o
  -1   2   1     2941.41     2711.64     48.55 o
   0   2   1    10046.94    10874.82    138.02 o
   1   2   1    19550.74    20053.74    278.03 o
   2   2   1      943.29     1438.44     54.06 o
   3   2   1      455.52      156.60     34.65 o
   4   2   1    11996.92    10730.78    154.54 o
   5   2   1     6327.11     7330.81    130.43 o
   6   2   1      803.10      629.98     52.95 o
   7   2   1      291.31      203.45     54.07 o
   8   2   1     4265.47     4393.19    128.98 o
   9   2   1      343.14       75.01    109.50 o
  10   2   1       46.00     -117.18    113.64 o
  11   2   1      172.63      -22.06    122.71 o
  12   2   1     1968.79     2095.17    163.60 o
 -12   3   1      783.01      686.16    142.27 o
 -11   3   1      442.88      375.75    136.30 o
 -10   3   1      347.68      397.28    127.56 o
  -9   3   1     2659.87     2552.99    150.89 o
  -8   3   1     1820.31     2031.80    101.47 o
  -7   3   1     4259.45     4330.39    104.36 o
  -6   3   1      532.48      325.61     56.92 o
  -5   3   1     6954.43     7161.37    128.34 o
  -4   3   1     2045.08     2325.74     88.19 o
  -3   3   1     4987.99     4163.98    100.21 o
  -2   3   1     5986.44     5001.94    104.03 o
  -1   3   1      332.43      245.69     29.07 o
   0   3   1    39939.19    46431.18    595.32 o
   1   3   1     5475.68     4948.50    112.53 o
   2   3   1      203.96       27.55     40.05 o
   3   3   1     4472.83     4833.13    168.19 o
   4   3   1     3546.83     3251.70     80.84 o
   5   3   1      584.29      539.98     49.23 o
   6   3   1     4109.77     4025.15    106.19 o
   7   3   1     2689.71     2720.49     98.88 o
   8   3   1      217.97      162.31     77.01 o
   9   3   1       34.13      -47.31    107.16 o
  10   3   1     3923.59     4371.72    197.18 o
  11   3   1      755.51      818.18    139.59 o
  12   3   1       20.30      222.71    137.34 o
 -12   4   1      114.94     -199.63    134.61 o
 -11   4   1      134.54     -123.22    122.49 o
 -10   4   1     2004.52     2049.15    123.90 o
  -9   4   1     1927.74     1900.18    110.57 o
  -8   4   1      321.25      210.56     75.50 o
  -7   4   1     1629.79     1560.87     91.32 o
  -6   4   1     3084.10     3136.88    112.01 o
  -5   4   1     1784.66     1816.12     82.97 o
  -4   4   1     4390.11     4127.10     90.07 o
  -3   4   1     3309.42     2767.52     84.20 o
  -2   4   1      138.91      137.61     37.16 o
  -1   4   1     1602.86     1036.38     43.55 o
   0   4   1    14645.18    14331.99    228.62 o
   1   4   1     1812.07     2160.17     72.88 o
   2   4   1    10978.37     9725.53    168.99 o
   3   4   1     3833.58     3993.64     93.27 o
   4   4   1    10819.91    12012.10    216.46 o
   5   4   1    19985.02    19770.28    315.20 o
   6   4   1     1602.98     1629.24     73.17 o
   7   4   1      418.64      397.15     71.01 o
   8   4   1     2216.77     2400.21    109.78 o
   9   4   1     3003.59     3111.35    134.86 o
  10   4   1      553.25      749.14    130.28 o
  11   4   1       95.79      136.35    177.77 o
  12   4   1     2144.32     2470.82    182.60 o
 -12   5   1      494.89      631.28    171.77 o
 -11   5   1      325.16      206.58    130.33 o
 -10   5   1      262.44      226.91    102.47 o
  -9   5   1     1959.34     2026.12    113.75 o
  -8   5   1    10039.13    10289.56    203.16 o
  -7   5   1     6014.70     6170.27    147.17 o
  -6   5   1        0.46      -68.77     56.69 o
  -5   5   1    15234.76    15098.77    225.51 o
  -4   5   1    16041.67    16747.31    254.74 o
  -3   5   1     2100.18     2055.89     67.87 o
  -2   5   1     3969.37     3846.33     88.21 o
  -1   5   1    14961.37    17115.93    228.92 o
   0   5   1    16486.77    17194.42    298.87 o
   1   5   1       22.11       -6.30     36.60 o
   2   5   1     2927.56     2988.62     89.14 o
   3   5   1    16504.01    17114.14    258.78 o
   4   5   1     1565.08     1401.43     95.24 o
   5   5   1     6287.94     6129.22    164.05 o
   6   5   1     5802.74     5837.76    143.63 o
   7   5   1     1727.80     1929.10     91.94 o
   8   5   1      482.14      382.30     80.05 o
   9   5   1      666.53      572.30     97.00 o
  10   5   1     1964.65     2025.36    128.24 o
  11   5   1      341.02      330.24    134.49 o
  12   5   1      108.43       38.86    279.22 o
 -11   6   1        0.47      -27.45    109.88 o
 -10   6   1      538.21      385.08    139.35 o
  -9   6   1     4577.40     4586.64    163.77 o
  -8   6   1     2021.19     1961.85    129.27 o
  -7   6   1      635.54      636.18     93.50 o
  -6   6   1     9997.42     9737.57    168.09 o
  -5   6   1      613.28      628.36     58.04 o
  -4   6   1      185.77     -114.07     57.04 o
  -3   6   1     7257.12     6921.13    129.10 o
  -2   6   1     4412.16     4227.89    101.22 o
  -1   6   1     2566.34     2047.69     69.44 o
   0   6   1      413.75      813.62     52.74 o
   1   6   1    20718.17    19856.23    304.08 o
   2   6   1     2939.80     3170.47     82.23 o
   3   6   1     1554.39     1748.68     68.33 o
   4   6   1    30008.18    32149.54    454.09 o
   5   6   1    12809.05    13297.07    237.25 o
   6   6   1     3389.80     3227.90     96.90 o
   7   6   1     3630.05     3681.61    117.89 o
   8   6   1      218.63      363.46     81.07 o
   9   6   1     2476.51     2676.98    131.68 o
  10   6   1       57.94       30.22    103.94 o
  11   6   1      202.42       43.88    110.96 o
 -11   7   1      137.52      113.66    113.21 o
 -10   7   1       79.63        6.64    104.69 o
  -9   7   1     1529.08     1621.30    122.67 o
  -8   7   1     3311.74     3234.24    168.15 o
  -7   7   1     2492.19     2360.93    138.68 o
  -6   7   1      154.90      103.51     71.09 o
  -5   7   1     2268.05     1656.53     88.18 o
  -4   7   1     7853.31     7490.54    144.44 o
  -3   7   1       23.71     -108.66     54.33 o
  -2   7   1     1615.16     1281.94    107.33 o
  -1   7   1     1459.97     1372.32    106.42 o
   0   7   1     4201.92     4271.10    129.36 o
   1   7   1     5361.63     5338.63    104.07 o
   2   7   1     2171.70     2121.55     74.90 o
   3   7   1     5731.64     5211.86    130.33 o
   4   7   1     3410.81     3344.97    101.74 o
   5   7   1      100.16      134.08     64.40 o
   6   7   1      229.96      138.72     74.94 o
   7   7   1      149.78      117.83     75.12 o
   8   7   1      339.91      392.20     84.41 o
   9   7   1      630.15      823.51    103.06 o
  10   7   1        8.09     -207.41    103.70 o
  11   7   1      700.32     1022.36    126.36 o
 -11   8   1       28.27      137.66    133.16 o
 -10   8   1      138.49       48.18    110.10 o
  -9   8   1        1.52       20.08     94.19 o
  -8   8   1      778.04      748.36     97.37 o
  -7   8   1       46.34      -89.45     78.24 o
  -6   8   1      103.05       26.43     79.87 o
  -5   8   1     1580.31     1517.76     94.47 o
  -4   8   1        4.17     -127.64     63.82 o
  -3   8   1        0.45     -114.34     57.17 o
  -2   8   1     5112.20     5090.68    112.37 o
  -1   8   1      885.81      972.16     57.88 o
   0   8   1      433.01      608.93     91.86 o
   1   8   1      122.60      103.07     44.47 o
   2   8   1     2559.98     2167.26     75.85 o
   3   8   1       84.58        4.88     53.67 o
   4   8   1      469.33      551.00     74.53 o
   5   8   1     3950.12     3747.23    186.92 o
   6   8   1     1091.21      970.04     89.00 o
   7   8   1      744.66      638.94     95.61 o
   8   8   1       14.53      -94.61     80.88 o
   9   8   1      284.00      368.88     93.60 o
  10   8   1     1172.34     1124.13    169.43 o
  11   8   1      131.96      172.16    150.58 o
 -10   9   1       75.90      -46.16    110.44 o
  -9   9   1        0.08      -63.45    102.07 o
  -8   9   1      399.06      260.87     96.06 o
  -7   9   1       59.83       85.67     96.56 o
  -6   9   1       76.07       -5.04     83.03 o
  -5   9   1     2528.37     2353.98    131.71 o
  -4   9   1       21.96     -161.02     80.51 o
  -3   9   1       10.01     -141.13     70.57 o
  -2   9   1      783.66      738.78     73.27 o
  -1   9   1      851.18      743.50     84.20 o
   0   9   1      509.88      709.28    119.58 o
   1   9   1     1893.94     1777.12     90.06 o
   2   9   1     1711.54     1648.01     93.59 o
   3   9   1       65.23      106.66     62.34 o
   4   9   1      233.83       61.83     89.84 o
   5   9   1      221.46      163.79     95.96 o
   6   9   1      492.15      407.25     90.31 o
   7   9   1      983.57      732.79    106.28 o
   8   9   1     1281.82     1310.72    114.51 o
   9   9   1        7.63     -135.10    102.97 o
  10   9   1       45.55     -110.67    126.65 o
 -10  10   1     1174.62     1338.31    130.38 o
  -9  10   1       72.11      -26.82    186.84 o
  -8  10   1      964.51      790.10    104.00 o
  -7  10   1     1024.78      744.19    111.88 o
  -6  10   1      556.96      542.35    129.99 o
  -5  10   1       63.75      -55.86    107.16 o
  -4  10   1     1100.09      905.91     99.11 o
  -3  10   1      319.54      170.65     74.30 o
  -2  10   1     1187.81     1163.06    105.31 o
  -1  10   1      326.46      156.68    192.47 o
   0  10   1        6.78     -244.72    122.36 o
   1  10   1      153.80       59.53    103.75 o
   2  10   1        4.22     -120.74    115.17 o
   3  10   1      191.85       89.81     97.17 o
   4  10   1     1693.41     1570.27     95.63 o
   5  10   1      283.72       86.09     88.97 o
   6  10   1     1415.99     1182.47    232.28 o
   7  10   1      172.11     -137.64    101.34 o
   8  10   1      261.47       58.84    113.88 o
   9  10   1     1047.48      924.54    118.40 o
  10  10   1        0.25     -110.59    147.95 o
  -9  11   1      871.87      686.77    112.04 o
  -8  11   1      977.98     1282.62    176.48 o
  -7  11   1      139.96     -307.78    153.89 o
  -6  11   1      351.03      561.91    133.51 o
  -5  11   1      276.44      116.20    151.43 o
  -4  11   1      307.70      129.52    119.94 o
  -3  11   1      184.11      161.32    101.32 o
  -2  11   1      772.48      674.27    147.38 o
  -1  11   1     1436.13     1431.95    165.84 o
   0  11   1      747.32      767.97    152.22 o
   1  11   1     6475.29     6647.66    367.33 o
   2  11   1     3421.78     3403.74    165.97 o
   3  11   1     2740.08     2742.62    120.18 o
   4  11   1     1537.71     1443.70    113.42 o
   5  11   1       61.71      100.61    113.72 o
   6  11   1      425.32       38.14    131.58 o
   7  11   1     6004.76     6058.94    258.96 o
   8  11   1      988.08     1026.66    172.29 o
   9  11   1      131.40      131.17    198.90 o
  -8  12   1        4.15     -168.49    153.24 o
  -7  12   1     2025.21     1921.63    179.85 o
  -6  12   1     3965.02     3771.90    198.52 o
  -5  12   1     2829.21     2569.88    135.14 o
  -4  12   1      128.21       62.02    103.91 o
  -3  12   1     5456.20     5876.25    221.10 o
  -2  12   1     7771.82     8121.72    471.70 o
  -1  12   1      529.27      333.08    155.14 o
   0  12   1     4256.81     4797.61    269.02 o
   1  12   1     6628.94     7227.50    315.62 o
   2  12   1     1632.54     1809.34    177.30 o
   3  12   1     1675.61     1789.40    188.13 o
   4  12   1      607.81      339.40     93.36 o
   5  12   1     2079.48     2039.64    178.56 o
   6  12   1      316.05       58.43    132.19 o
   7  12   1      616.40      477.84    152.45 o
   8  12   1     1679.92     1394.72    181.59 o
  -7  13   1     1165.81     1082.50    168.27 o
  -6  13   1       58.14      -36.35    129.63 o
  -5  13   1      302.56      220.66     92.58 o
  -4  13   1     3517.74     3475.07    250.34 o
  -3  13   1     1515.54     1479.77    217.32 o
  -2  13   1      567.30      485.99    164.99 o
  -1  13   1     6607.50     7347.34    331.44 o
   0  13   1     3908.64     4098.60    267.09 o
   1  13   1      405.97      278.45    196.99 o
   2  13   1     3476.37     3507.68    271.99 o
   3  13   1     4301.78     4222.32    245.07 o
   4  13   1      566.64      547.04    184.05 o
   5  13   1       23.07      -57.46    119.82 o
   6  13   1     1554.96     1538.87    308.61 o
   7  13   1     2860.09     3094.21    322.93 o
  -6  14   1      551.22      536.17    177.28 o
  -5  14   1      469.65      699.31    195.43 o
  -4  14   1       17.81     -267.35    244.63 o
  -3  14   1     1356.54     1384.47    188.88 o
  -2  14   1     4565.33     5056.25    673.21 o
  -1  14   1      513.39      644.36    175.43 o
   0  14   1      227.72      -21.84    166.98 o
   1  14   1     1624.16     1438.86    343.38 o
   2  14   1      583.93      219.21    168.99 o
   3  14   1      586.92     1038.99    175.04 o
   4  14   1      282.15      128.29    183.90 o
   5  14   1      242.87      117.32    193.39 o
   6  14   1     1391.06     1490.46    162.11 o
  -5  15   1       30.78      180.96    293.23 o
  -4  15   1      406.70      374.96    329.48 o
  -3  15   1      527.49      721.64    189.92 o
  -2  15   1      619.12      800.15    197.11 o
  -1  15   1     1534.20     1685.96    215.32 o
   0  15   1      581.20      665.80    191.35 o
   1  15   1       49.67      204.03    219.58 o
   2  15   1       80.31      -28.02    416.58 o
   3  15   1      548.88      430.61    285.55 o
   4  15   1      188.39      267.48    325.31 o
   5  15   1      182.05      209.48    208.86 o
  -3  16   1     1278.56     1279.49    217.16 o
  -2  16   1     1168.39     1071.33    215.99 o
  -1  16   1      285.23      485.02    196.98 o
   0  16   1      972.35     1399.29    224.85 o
   1  16   1      292.97      223.22    187.71 o
   2  16   1      153.70       22.28    336.15 o
   3  16   1       10.32      212.04    210.55 o
 -12   0   2     2888.36     2811.48    270.65 o
 -11   0   2     1559.21     1721.60    147.98 o
 -10   0   2     1633.90     1401.09    405.24 o
  -9   0   2     9111.33     8895.38    287.96 o
  -8   0   2     2935.98     2795.51    151.23 o
  -7   0   2     2695.68     2639.95    106.18 o
  -6   0   2       29.96       -9.94     90.93 o
  -5   0   2    52182.13    54218.89    885.72 o
  -4   0   2    27487.35    34961.98    482.25 o
  -3   0   2    10443.91    13018.55    195.75 o
  -2   0   2    15419.72    17475.22    244.05 o
  -1   0   2    44988.00    50673.80    735.77 o
   0   0   2    14730.76    19280.02    457.60 o
   1   0   2      524.58     1316.89     38.87 o
   2   0   2     2405.73     1746.80     53.12 o
   3   0   2        6.20      -80.61     40.30 o
   4   0   2     1023.15     1464.85     66.39 o
   5   0   2    15647.49    15374.43    278.00 o
   6   0   2     8020.82     9208.23    193.36 o
   7   0   2     7167.08     7188.71    171.59 o
   8   0   2    12356.54    12683.02    284.10 o
   9   0   2     5843.55     5657.63    214.85 o
  10   0   2     3044.50     3155.91    173.39 o
  11   0   2      153.73      274.69    189.32 o
  12   0   2       39.97     -143.36    318.08 o
 -12   1   2      181.61      -34.97    125.75 o
 -11   1   2     1577.82     1607.72    126.42 o
 -10   1   2      715.40      504.48    104.01 o
  -9   1   2      215.30      104.03     79.82 o
  -8   1   2      337.31      340.88     91.77 o
  -7   1   2     1779.13     1658.73     77.18 o
  -6   1   2     1855.92     1818.04     55.88 o
  -5   1   2       16.58       36.42     35.07 o
  -4   1   2    21607.86    24351.08    275.20 o
  -3   1   2    80994.41    87228.70    888.38 o
  -2   1   2    12845.60    17569.74    183.08 o
  -1   1   2     1022.44     1166.45     24.33 o
   0   1   2    21313.22    27523.40    237.99 o
   1   1   2    29104.87    30826.11    338.26 o
   2   1   2        0.51      -20.29     26.84 o
   3   1   2     2492.94     2552.71     63.26 o
   4   1   2     4785.64     4748.39     74.79 o
   5   1   2    27424.42    28033.94    303.75 o
   6   1   2      663.51      813.34     47.00 o
   7   1   2     4156.67     4583.18    122.37 o
   8   1   2     4309.41     4810.28    141.74 o
   9   1   2     1054.21     1335.88     98.40 o
  10   1   2      855.69      757.12     96.96 o
  11   1   2      128.23       24.07    115.66 o
  12   1   2      259.73      304.25    235.42 o
 -12   2   2     2181.36     2142.04    164.26 o
 -11   2   2       46.65      -42.09    120.91 o
 -10   2   2     1159.16      977.05    148.26 o
  -9   2   2     6327.36     6083.20    183.69 o
  -8   2   2      315.88      183.39     92.81 o
  -7   2   2     2719.99     2559.33     79.77 o
  -6   2   2     1186.27     1191.20     83.32 o
  -5   2   2     3653.21     4071.91    115.79 o
  -4   2   2    16354.02    18016.31    232.92 o
  -3   2   2      284.18      127.29     36.93 o
  -2   2   2     8789.41     9492.68    108.68 o
  -1   2   2     7124.36     8027.49     93.91 o
   0   2   2     1237.56     1223.94     25.17 o
   1   2   2     6301.98     6173.99     91.42 o
   2   2   2     4576.08     4271.08     82.05 o
   3   2   2     5545.58     4948.54     89.33 o
   4   2   2        0.48       55.41     40.00 o
   5   2   2       26.62       80.27     39.17 o
   6   2   2    14619.83    14833.93    226.20 o
   7   2   2     3076.08     3251.57     91.95 o
   8   2   2      420.66      530.82     80.46 o
   9   2   2     5984.29     6373.86    212.44 o
  10   2   2     3993.86     4144.57    191.42 o
  11   2   2      792.65      871.71    135.63 o
  12   2   2       82.73      142.17    131.73 o
 -12   3   2       22.88      135.77    140.21 o
 -11   3   2      472.46      482.00    131.58 o
 -10   3   2      100.67     -103.77    112.10 o
  -9   3   2       28.97     -173.14     86.57 o
  -8   3   2      124.94      131.70     76.29 o
  -7   3   2        8.95     -104.61     52.31 o
  -6   3   2        1.48      -40.23     44.83 o
  -5   3   2       45.90      -62.62     52.71 o
  -4   3   2     5770.58     4805.78    100.22 o
  -3   3   2     3321.69     4605.06     95.79 o
  -2   3   2     1282.40      888.12     37.35 o
  -1   3   2    11656.60    11260.53    133.74 o
   0   3   2    23943.92    29337.26    355.97 o
   1   3   2      148.60      261.23     39.16 o
   2   3   2     2350.40     2435.44     75.21 o
   3   3   2      749.89      620.51     40.94 o
   4   3   2     6348.73     6212.18    113.78 o
   5   3   2     5184.87     4804.80    100.05 o
   6   3   2     5846.52     6126.49    127.37 o
   7   3   2      432.53      453.29     83.01 o
   8   3   2      749.84      757.01    109.38 o
   9   3   2        4.61      -68.37    108.82 o
  10   3   2      137.64      -95.88    118.00 o
  11   3   2      372.65      660.98    198.51 o
  12   3   2        0.78       61.85    146.72 o
 -12   4   2      561.73      331.33    142.23 o
 -11   4   2        8.84       30.41    125.38 o
 -10   4   2      982.44     1177.67    111.40 o
  -9   4   2      102.91      103.23    119.25 o
  -8   4   2     4067.09     4089.65    129.70 o
  -7   4   2     1150.21     1083.54     78.02 o
  -6   4   2      555.70      591.89     60.81 o
  -5   4   2      323.10      283.51     51.16 o
  -4   4   2     5810.05     5696.71    108.82 o
  -3   4   2      575.28      833.92     43.09 o
  -2   4   2     3661.09     3381.86     64.77 o
  -1   4   2      270.05      144.44     31.25 o
   0   4   2     4408.12     4974.73     82.84 o
   1   4   2     1958.25     2042.69     58.98 o
   2   4   2        8.64        7.62     41.72 o
   3   4   2     2944.07     2378.63     81.52 o
   4   4   2      360.28      263.35     42.29 o
   5   4   2      655.49      730.03     56.69 o
   6   4   2      411.84      372.85     59.69 o
   7   4   2     1000.28      794.05     79.88 o
   8   4   2      853.47      840.88     90.79 o
   9   4   2      943.63      943.47    105.88 o
  10   4   2        0.21     -237.51    118.76 o
  11   4   2      791.70      734.75    142.15 o
  12   4   2        7.14       80.76    138.78 o
 -12   5   2       76.94      256.81    141.18 o
 -11   5   2      657.66      684.22    136.23 o
 -10   5   2      111.60       96.49    104.12 o
  -9   5   2      124.96       77.13     90.66 o
  -8   5   2      101.45     -154.15     77.08 o
  -7   5   2     3661.15     3441.54    160.06 o
  -6   5   2       39.16      -69.01     55.35 o
  -5   5   2      256.86       98.63     90.50 o
  -4   5   2     2129.95     2326.59     70.72 o
  -3   5   2      259.86      127.33     35.62 o
  -2   5   2     2060.37     1845.56     67.97 o
  -1   5   2     2756.92     3448.30     85.39 o
   0   5   2     6862.81     5770.32    110.06 o
   1   5   2    12607.47    11327.58    187.75 o
   2   5   2      340.15      103.51     49.51 o
   3   5   2       51.63       67.38     47.79 o
   4   5   2        0.69      -44.38     58.67 o
   5   5   2      340.95      303.81     50.72 o
   6   5   2     1214.42     1039.93     67.97 o
   7   5   2      293.81      380.99     73.30 o
   8   5   2      677.08      648.64     85.84 o
   9   5   2     1220.58     1115.82    136.61 o
  10   5   2      145.61      -44.51    102.04 o
  11   5   2      823.77      868.27    145.02 o
 -11   6   2      881.28      906.92    122.44 o
 -10   6   2      148.81      100.00    103.22 o
  -9   6   2     3004.77     2859.64    131.10 o
  -8   6   2     1786.40     1706.15     98.31 o
  -7   6   2      464.84      352.97     75.91 o
  -6   6   2     4995.08     4654.32    131.75 o
  -5   6   2     6184.51     6573.92    120.20 o
  -4   6   2     1097.36     1107.76     66.80 o
  -3   6   2     1847.44     1853.49     52.13 o
  -2   6   2     2488.07     2532.20     68.20 o
  -1   6   2    11051.57    11181.86    205.24 o
   0   6   2     5976.65     6150.99    134.89 o
   1   6   2     3672.03     3445.76    101.70 o
   2   6   2     3103.41     3279.12     86.83 o
   3   6   2     9432.22     8828.51    157.28 o
   4   6   2      843.49      654.61     65.44 o
   5   6   2      664.97      633.57     72.08 o
   6   6   2     1305.71     1213.37     67.86 o
   7   6   2       31.14       -3.44     71.29 o
   8   6   2      167.16      271.60     81.03 o
   9   6   2        3.70       -0.36     91.60 o
  10   6   2      651.72      590.17    112.93 o
  11   6   2      108.22      -90.23    108.20 o
 -11   7   2     1033.21      909.05    124.28 o
 -10   7   2     3961.25     4223.30    170.71 o
  -9   7   2     1750.02     1751.63    137.94 o
  -8   7   2     1179.80     1099.95     92.23 o
  -7   7   2     7911.15     7984.68    202.49 o
  -6   7   2     8153.24     8362.65    166.39 o
  -5   7   2      267.54       75.11     52.72 o
  -4   7   2     3910.72     3699.10     92.66 o
  -3   7   2    11102.11    11452.24    176.55 o
  -2   7   2      701.64      680.10     69.22 o
  -1   7   2      282.77      163.51     44.91 o
   0   7   2    24681.28    26088.44    502.09 o
   1   7   2     2683.56     2851.62     68.56 o
   2   7   2     1898.43     1900.45     78.40 o
   3   7   2     8078.40     7795.85    144.94 o
   4   7   2     5220.97     5137.55    128.50 o
   5   7   2      843.27      809.49     76.29 o
   6   7   2      448.87      331.54     94.50 o
   7   7   2     2537.31     2593.22    105.63 o
   8   7   2      180.79      103.23     81.37 o
   9   7   2      802.97      810.91    149.74 o
  10   7   2      235.70      -30.36    133.68 o
  11   7   2      725.14      815.86    142.06 o
 -11   8   2      254.08       21.74    114.29 o
 -10   8   2      538.38      677.00    121.27 o
  -9   8   2     1348.64     1188.68    108.11 o
  -8   8   2     4546.62     4624.39    155.60 o
  -7   8   2       23.21      -51.01     77.23 o
  -6   8   2     1858.69     1910.00     92.91 o
  -5   8   2     4067.61     3916.64    100.01 o
  -4   8   2     1507.41     1546.66     91.59 o
  -3   8   2       60.97      -41.49     42.96 o
  -2   8   2     5825.42     5660.77    103.99 o
  -1   8   2     4422.61     4420.72    165.53 o
   0   8   2     5222.55     5451.18    150.43 o
   1   8   2      827.85      972.76     60.75 o
   2   8   2    15874.11    15949.47    263.59 o
   3   8   2     3037.91     3235.89     98.60 o
   4   8   2     2995.80     3083.38    113.88 o
   5   8   2     4966.90     5054.37    177.95 o
   6   8   2     3067.66     3125.64    123.74 o
   7   8   2     1998.33     2018.15    114.02 o
   8   8   2        7.60      -13.63     82.01 o
   9   8   2      834.90      906.29    103.92 o
  10   8   2     3187.70     3220.87    157.86 o
 -10   9   2      923.13      812.92    122.90 o
  -9   9   2        4.16     -224.12    112.06 o
  -8   9   2      742.36      750.44    102.56 o
  -7   9   2     1182.74     1047.29     96.12 o
  -6   9   2     1532.78     1555.14     93.85 o
  -5   9   2        0.30     -198.58    102.43 o
  -4   9   2     1662.43     1651.07    105.74 o
  -3   9   2     1291.21     1325.38     83.92 o
  -2   9   2     5671.77     5424.20    138.86 o
  -1   9   2       76.43       52.98     52.13 o
   0   9   2     2903.96     2921.50     98.83 o
   1   9   2     5992.21     6069.81    143.09 o
   2   9   2     3189.05     3205.86    103.62 o
   3   9   2     1314.81     1199.95     81.10 o
   4   9   2    10999.35    10654.13    210.41 o
   5   9   2     3261.57     3077.97    152.15 o
   6   9   2     1050.16     1107.09    105.38 o
   7   9   2     1662.33     1736.79    122.32 o
   8   9   2     3599.17     3567.93    151.42 o
   9   9   2     1213.79      950.68    117.80 o
  10   9   2       81.76      -79.22    134.49 o
 -10  10   2       72.21      -35.93    109.59 o
  -9  10   2     2678.88     2956.12    322.18 o
  -8  10   2     1424.64     1407.69    111.01 o
  -7  10   2      832.84      795.51    113.71 o
  -6  10   2     2281.49     2742.59    197.88 o
  -5  10   2     1652.37     1706.59    142.19 o
  -4  10   2     4264.42     4272.80    155.82 o
  -3  10   2       20.15      -53.81     61.32 o
  -2  10   2     2433.92     2515.85    141.38 o
  -1  10   2     1314.22     1333.11    107.93 o
   0  10   2     3033.91     3375.11    148.19 o
   1  10   2      848.84      890.73     77.75 o
   2  10   2     3111.51     3030.31    102.78 o
   3  10   2     1974.10     2044.68     95.06 o
   4  10   2      550.19      355.70     81.51 o
   5  10   2     1954.97     1805.21    116.39 o
   6  10   2     3792.27     4075.69    210.91 o
   7  10   2       99.95       -7.38    139.58 o
   8  10   2       81.30      159.24    116.03 o
   9  10   2     2528.18     2714.77    145.19 o
  -9  11   2      455.16      341.51    131.66 o
  -8  11   2      340.72      446.92    122.30 o
  -7  11   2     1904.41     1999.92    198.04 o
  -6  11   2      887.46      788.94    139.32 o
  -5  11   2      348.30      274.67    119.02 o
  -4  11   2     5291.08     5559.21    151.33 o
  -3  11   2     5291.52     5082.88    203.07 o
  -2  11   2      658.39      554.68    146.07 o
  -1  11   2     2117.05     2067.90    184.19 o
   0  11   2     3131.82     2961.82    204.46 o
   1  11   2     1577.96     1552.16    326.66 o
   2  11   2      233.49       99.16    143.82 o
   3  11   2     2926.20     2741.46    126.68 o
   4  11   2     2402.52     2233.94    133.78 o
   5  11   2       22.27      -70.88    118.25 o
   6  11   2      101.56       56.39    132.39 o
   7  11   2      281.19      209.02    147.77 o
   8  11   2      373.01      280.92    212.16 o
   9  11   2       29.76       48.86    217.90 o
  -8  12   2      718.47      421.10    163.59 o
  -7  12   2       49.91     -245.64    140.31 o
  -6  12   2       62.11        0.18    175.82 o
  -5  12   2      546.54      673.35    106.08 o
  -4  12   2      191.76      105.71     86.54 o
  -3  12   2      130.37      -32.46    144.72 o
  -2  12   2      386.25      201.36    542.63 o
  -1  12   2      525.28      314.41    155.62 o
   0  12   2      230.56      172.11    358.74 o
   1  12   2       97.44      -40.54    146.41 o
   2  12   2       23.40        5.81    135.97 o
   3  12   2       13.73       96.87    155.24 o
   4  12   2     1073.22     1082.05    131.23 o
   5  12   2      204.57      259.41    128.20 o
   6  12   2       43.55     -222.92    130.74 o
   7  12   2       33.32       76.08    149.68 o
   8  12   2      361.44      627.85    171.54 o
  -7  13   2      808.75      870.22    194.67 o
  -6  13   2     1496.89     1271.09    149.14 o
  -5  13   2      456.64      424.06     93.18 o
  -4  13   2      658.94      622.27    200.21 o
  -3  13   2       49.22     -139.93    154.65 o
  -2  13   2      402.31      581.38    174.56 o
  -1  13   2      178.27      157.91    314.01 o
   0  13   2        0.01      -13.11    160.01 o
   1  13   2        0.59      -87.74    155.34 o
   2  13   2      506.64      219.90    164.34 o
   3  13   2      426.51       97.41    186.15 o
   4  13   2        0.06      -53.76    169.55 o
   5  13   2      698.13      742.51    137.31 o
   6  13   2      586.74      501.87    148.65 o
   7  13   2      128.99     -108.16    147.26 o
  -6  14   2     1551.28     1717.03    156.77 o
  -5  14   2     1460.72     1262.26    204.35 o
  -4  14   2      270.46        8.56    154.56 o
  -3  14   2      809.23     1035.94    189.66 o
  -2  14   2     2072.48     1847.88    273.80 o
  -1  14   2      479.24      606.90    185.02 o
   0  14   2      368.48      664.27    182.69 o
   1  14   2      849.01      708.12    224.55 o
   2  14   2     1949.97     2305.92    525.92 o
   3  14   2      346.11      434.65    292.78 o
   4  14   2        7.68     -127.50    183.95 o
   5  14   2      178.52       56.27    200.37 o
   6  14   2      149.06      208.84    139.60 o
  -5  15   2       46.35       14.25    163.57 o
  -4  15   2       99.28       -0.52    167.70 o
  -3  15   2      374.52      382.91    198.80 o
  -2  15   2      309.15      113.41    185.14 o
  -1  15   2      703.23      477.06    194.43 o
   0  15   2      157.79      248.84    186.16 o
   1  15   2      188.02      324.94    262.05 o
   2  15   2      828.29      709.50    384.50 o
   3  15   2      262.75      100.93    166.81 o
   4  15   2      347.46       62.35    316.27 o
   5  15   2      116.21     -321.29    203.87 o
  -3  16   2       22.44       36.69    288.71 o
  -2  16   2      582.52      547.15    199.72 o
  -1  16   2     1670.91     2003.04    438.71 o
   0  16   2     1278.22      972.36    217.20 o
   1  16   2        0.50     -137.77    285.10 o
   2  16   2     1076.64     1333.05    220.37 o
   3  16   2     2973.49     3603.68    265.42 o
 -12   1   3     1560.16     1789.16    168.07 o
 -11   1   3        2.95     -117.78    101.74 o
 -10   1   3       44.08      -31.05    100.99 o
  -9   1   3     4206.47     4241.30    135.98 o
  -8   1   3        1.80      -88.61     64.32 o
  -7   1   3     1019.06      925.36     64.84 o
  -6   1   3     4395.77     4655.08     88.68 o
  -5   1   3     2806.02     3039.53     70.98 o
  -4   1   3     1485.80     1767.55     45.94 o
  -3   1   3    15429.76    16716.00    176.21 o
  -2   1   3    17523.43    17946.78    181.33 o
  -1   1   3     6008.51     4507.03     57.84 o
   0   1   3     2244.80     1226.68     30.84 o
   1   1   3    29653.43    25811.26    270.24 o
   2   1   3     5060.88     3384.56     71.01 o
   3   1   3      391.16      678.44     35.30 o
   4   1   3     4522.95     4280.67     80.58 o
   5   1   3       27.42       27.01     33.55 o
   6   1   3        0.38      -38.26     43.77 o
   7   1   3      429.16      434.19     59.42 o
   8   1   3       10.31      -49.30     74.01 o
   9   1   3      381.11      390.42    101.64 o
  10   1   3      153.40      173.14    129.64 o
  11   1   3       35.51     -106.69    113.59 o
  12   1   3      124.85      516.12    175.70 o
 -12   2   3       23.12     -159.46    127.87 o
 -11   2   3     1160.08     1044.04    188.37 o
 -10   2   3     1500.89     1572.17    151.25 o
  -9   2   3     1338.98     1312.07    138.82 o
  -8   2   3     2060.15     2190.27     90.63 o
  -7   2   3      912.22      851.34     84.01 o
  -6   2   3       14.68      -27.04     46.13 o
  -5   2   3    10203.28    10648.77    141.03 o
  -4   2   3    18534.69    20009.17    231.54 o
  -3   2   3     1087.91     1462.46     39.27 o
  -2   2   3     2425.78     2045.52     51.95 o
  -1   2   3    17225.89    16519.84    159.07 o
   0   2   3     1058.01     1397.76     32.10 o
   1   2   3     3741.33     4000.06     67.55 o
   2   2   3        4.45       36.65     36.90 o
   3   2   3    12962.11    11881.02    165.31 o
   4   2   3     1153.89     1070.41     55.06 o
   5   2   3       23.53      -13.02     42.08 o
   6   2   3      826.38      859.65     64.82 o
   7   2   3     2589.78     2743.25     96.35 o
   8   2   3      445.39      466.53    104.91 o
   9   2   3       73.88      -22.05    108.17 o
  10   2   3      687.57      575.05    124.68 o
  11   2   3     1622.60     2001.29    212.47 o
  12   2   3      172.77      125.30    138.43 o
 -12   3   3      652.90      660.70    144.46 o
 -11   3   3       65.80      -12.56    154.17 o
 -10   3   3      558.51      637.67    122.80 o
  -9   3   3     1826.04     1584.80    112.24 o
  -8   3   3      290.35      315.73     90.04 o
  -7   3   3       81.86       17.78     57.46 o
  -6   3   3      364.41      416.14     52.79 o
  -5   3   3       21.14       94.63     42.91 o
  -4   3   3     2220.05     2209.93     68.24 o
  -3   3   3     5978.20     5784.61     98.90 o
  -2   3   3      150.99      303.86     35.40 o
  -1   3   3     5989.82     5604.41     85.50 o
   0   3   3     4325.68     4733.09     58.91 o
   1   3   3    25848.33    27340.57    339.19 o
   2   3   3    14100.35    14649.95    205.76 o
   3   3   3      438.11      462.50     43.21 o
   4   3   3     1292.04     1491.93     59.37 o
   5   3   3    17910.44    17851.61    244.06 o
   6   3   3     5761.24     5705.58    124.98 o
   7   3   3      217.00      240.76     70.98 o
   8   3   3     4001.73     4109.33    139.04 o
   9   3   3     9310.02    10283.27    278.08 o
  10   3   3     2740.45     2845.55    166.63 o
  11   3   3       72.37      124.59    131.13 o
  12   3   3     1881.24     2071.61    180.64 o
 -12   4   3      264.33      233.98    141.07 o
 -11   4   3     1630.58     1713.12    155.87 o
 -10   4   3      495.40      341.36    101.96 o
  -9   4   3      476.88      326.53     89.63 o
  -8   4   3     3873.04     4243.38    134.24 o
  -7   4   3     2193.49     2299.88     95.22 o
  -6   4   3      641.55      595.13     65.72 o
  -5   4   3     5203.87     4701.39    127.87 o
  -4   4   3     6557.75     7480.07    116.64 o
  -3   4   3    17072.75    17666.13    217.91 o
  -2   4   3     1813.32     2178.83     59.48 o
  -1   4   3     1277.99     1532.02     42.62 o
   0   4   3    52537.33    58229.76    699.14 o
   1   4   3     8278.48     8441.09    135.24 o
   2   4   3      460.12      601.83     50.81 o
   3   4   3    16754.57    17460.26    271.53 o
   4   4   3    10034.38     9925.09    172.09 o
   5   4   3      342.50      314.04     53.96 o
   6   4   3      315.95      395.01     61.62 o
   7   4   3     7620.09     7926.82    169.46 o
   8   4   3      144.33       95.20     83.86 o
   9   4   3       46.20       -2.20     93.02 o
  10   4   3     4814.26     5014.05    209.13 o
  11   4   3     2717.14     2789.74    178.78 o
 -12   5   3     1600.03     1666.18    166.69 o
 -11   5   3      248.27      152.44    131.29 o
 -10   5   3     3103.81     2982.84    143.09 o
  -9   5   3     7851.15     8051.78    207.99 o
  -8   5   3     3529.33     3350.46    118.36 o
  -7   5   3      107.80      -74.10     68.54 o
  -6   5   3     6863.37     6972.25    189.43 o
  -5   5   3     2351.36     2419.15    144.62 o
  -4   5   3       55.69        4.76     40.67 o
  -3   5   3     3792.34     3803.15     76.46 o
  -2   5   3     9957.71    10084.03    142.22 o
  -1   5   3     4493.74     4431.05     79.43 o
   0   5   3    12396.92    13259.65    186.41 o
   1   5   3    44157.45    50860.57    616.80 o
   2   5   3    22817.01    23878.55    344.75 o
   3   5   3       19.23       16.99     49.38 o
   4   5   3     7834.18     8076.56    165.39 o
   5   5   3     6986.49     7002.42    146.04 o
   6   5   3     2307.10     2363.82     92.75 o
   7   5   3        0.27      -23.41     72.39 o
   8   5   3     1942.76     1927.52    110.86 o
   9   5   3     1512.63     1659.93    120.73 o
  10   5   3     1547.47     1908.47    127.07 o
  11   5   3        5.34      -42.40    128.93 o
 -11   6   3     1478.80     1437.78    129.17 o
 -10   6   3     1423.84     1359.94    165.09 o
  -9   6   3      924.18      866.30    103.08 o
  -8   6   3     4683.78     4895.48    142.23 o
  -7   6   3     9548.19     9457.25    185.60 o
  -6   6   3     1818.76     1638.61    105.42 o
  -5   6   3     1698.04     1753.08     95.55 o
  -4   6   3    13441.72    12573.20    170.36 o
  -3   6   3     3227.13     3170.00     70.69 o
  -2   6   3        0.71      -75.26     37.63 o
  -1   6   3     3543.78     3611.12    121.43 o
   0   6   3    25693.86    27813.13    366.40 o
   1   6   3     1392.21     1228.32     48.36 o
   2   6   3     2585.11     2574.65     74.07 o
   3   6   3     4232.59     4442.58    120.58 o
   4   6   3     1807.19     1744.22     84.25 o
   5   6   3      266.72      225.88     61.15 o
   6   6   3      400.30      375.60     93.16 o
   7   6   3      399.16      453.52     78.66 o
   8   6   3       34.65      -12.41     82.54 o
   9   6   3      194.35      298.33    102.41 o
  10   6   3     1556.73     1560.20    160.79 o
  11   6   3      853.78      878.82    153.11 o
 -11   7   3       81.53      212.38    117.52 o
 -10   7   3      145.32      -40.66    106.27 o
  -9   7   3     3106.22     3082.09    125.33 o
  -8   7   3      264.59        3.40    115.59 o
  -7   7   3      409.82      147.94     75.99 o
  -6   7   3       18.16     -139.79     89.38 o
  -5   7   3      277.04      230.68     54.95 o
  -4   7   3     1035.14      975.71     51.49 o
  -3   7   3     3535.49     3299.32     81.04 o
  -2   7   3     1032.11      913.48     66.46 o
  -1   7   3       10.11       32.85     44.56 o
   0   7   3      604.96      665.74     52.61 o
   1   7   3     2992.06     2853.95     72.41 o
   2   7   3     4901.48     4806.43    110.17 o
   3   7   3     1130.14     1116.58     67.51 o
   4   7   3     3187.12     3056.01    123.83 o
   5   7   3      240.32      273.72     72.66 o
   6   7   3     2632.10     2775.36    110.43 o
   7   7   3      621.22      737.12     83.57 o
   8   7   3      346.82      333.82    105.31 o
   9   7   3     2337.10     2203.75    123.72 o
  10   7   3     2786.74     3121.12    164.45 o
  11   7   3        0.03     -145.70    112.85 o
 -11   8   3        0.85      -66.71    196.41 o
 -10   8   3       10.32      -97.60    110.60 o
  -9   8   3        3.69       63.45     94.49 o
  -8   8   3     1284.59     1133.92    102.21 o
  -7   8   3      112.90       50.58     79.82 o
  -6   8   3      223.74      135.29     73.38 o
  -5   8   3      704.62      511.58     69.23 o
  -4   8   3        9.11      -33.06     51.29 o
  -3   8   3     4852.80     4630.25    100.43 o
  -2   8   3     2136.94     2192.14     69.76 o
  -1   8   3     1786.84     1664.37     76.80 o
   0   8   3     1881.37     1762.12     76.07 o
   1   8   3     5032.21     5088.94    101.24 o
   2   8   3      700.63      696.22     62.57 o
   3   8   3       91.38      150.70     63.07 o
   4   8   3      244.14      226.50     67.24 o
   5   8   3        4.87      -71.16     70.92 o
   6   8   3      892.00      889.83     94.38 o
   7   8   3      279.50      238.77     84.86 o
   8   8   3      189.84      109.66     86.54 o
   9   8   3      116.27      196.84     99.41 o
  10   8   3     1252.10     1447.58    132.65 o
 -10   9   3        1.40     -106.90    108.96 o
  -9   9   3      158.75      -22.63    102.61 o
  -8   9   3      483.57      421.63     97.70 o
  -7   9   3       12.32       87.91     84.56 o
  -6   9   3      210.03       96.96     76.99 o
  -5   9   3      857.29      756.57     96.25 o
  -4   9   3      310.17      322.12     74.14 o
  -3   9   3      126.27      156.54     70.53 o
  -2   9   3      692.59      568.24     72.25 o
  -1   9   3      586.89      644.19     67.70 o
   0   9   3      397.88      497.18     62.76 o
   1   9   3       11.53        0.26     53.75 o
   2   9   3      445.18      436.19     64.97 o
   3   9   3     1800.41     1985.45     97.38 o
   4   9   3     1324.12     1197.40     87.52 o
   5   9   3        1.69     -174.04     87.02 o
   6   9   3      291.62      149.55    113.65 o
   7   9   3      137.25      113.86    102.96 o
   8   9   3      457.70      469.63     98.83 o
   9   9   3      331.15      200.17    109.28 o
  10   9   3      139.75     -132.66    132.71 o
 -10  10   3       15.04      -48.94    108.97 o
  -9  10   3      165.85      159.53    104.17 o
  -8  10   3      166.85      188.52     94.98 o
  -7  10   3       58.91      -60.78    103.38 o
  -6  10   3      711.78      647.29    107.50 o
  -5  10   3      536.75      489.75     96.36 o
  -4  10   3       73.44      -49.86     71.68 o
  -3  10   3      278.54      357.26     61.01 o
  -2  10   3     2869.60     3080.88    132.45 o
  -1  10   3      406.03      563.47    101.80 o
   0  10   3      653.22      819.21    117.27 o
   1  10   3        2.15       23.06     94.43 o
   2  10   3        3.38      -95.50     53.67 o
   3  10   3      490.24      461.54     76.36 o
   4  10   3     3520.87     3657.06    134.97 o
   5  10   3     2212.86     2328.26    189.64 o
   6  10   3     1198.91     1284.19    129.65 o
   7  10   3     2950.29     2874.75    195.59 o
   8  10   3      721.67      708.53    126.75 o
   9  10   3       36.26      -41.16    181.23 o
  -9  11   3      654.47      617.22    138.96 o
  -8  11   3        5.38      114.43    148.26 o
  -7  11   3       14.50      -21.25    108.26 o
  -6  11   3     3014.73     3181.41    205.94 o
  -5  11   3     4548.53     4481.97    166.24 o
  -4  11   3       93.16      -62.97    116.66 o
  -3  11   3     4034.48     3936.13    242.83 o
  -2  11   3     8395.91     8931.51    394.24 o
  -1  11   3     1375.00     1536.96    123.49 o
   0  11   3      661.50      928.10    156.48 o
   1  11   3      107.45       16.26    157.23 o
   2  11   3     4574.14     4883.22    238.13 o
   3  11   3     1260.65     1330.39    192.25 o
   4  11   3      161.68      114.67     99.17 o
   5  11   3      995.05      899.60    137.99 o
   6  11   3      747.66      695.53    145.23 o
   7  11   3       42.55      -59.77    141.56 o
   8  11   3     1548.02     1602.97    185.67 o
   9  11   3      209.00       43.92    162.90 o
  -8  12   3     1036.55     1186.09    158.99 o
  -7  12   3     1782.77     1528.26    135.15 o
  -6  12   3      943.31      913.32    150.52 o
  -5  12   3      634.66      629.53     91.45 o
  -4  12   3     5162.34     5095.39    211.34 o
  -3  12   3     2217.62     2278.01    200.14 o
  -2  12   3     3520.79     4100.49    366.42 o
  -1  12   3     4528.84     4665.70    266.17 o
   0  12   3     3385.66     3656.09    242.11 o
   1  12   3      110.99      181.47    264.31 o
   2  12   3     1077.28     1252.05    253.47 o
   3  12   3     2759.02     2508.07    213.60 o
   4  12   3     3590.48     3713.09    188.60 o
   5  12   3        4.71     -244.09    122.05 o
   6  12   3     2099.65     1877.77    172.16 o
   7  12   3     3071.40     2903.32    206.52 o
   8  12   3      291.24      144.71    170.79 o
  -7  13   3       60.48      220.83    165.20 o
  -6  13   3     2645.55     2691.64    144.99 o
  -5  13   3     2804.04     2882.10    274.29 o
  -4  13   3      330.17      252.48    151.43 o
  -3  13   3     3176.08     3333.27    243.53 o
  -2  13   3     5877.85     6865.07    322.02 o
  -1  13   3      930.79      754.69    178.06 o
   0  13   3        0.97      -52.52    239.92 o
   1  13   3     1199.94     1150.62    181.52 o
   2  13   3     1434.34     1548.91    182.95 o
   3  13   3     2080.45     2280.75    221.38 o
   4  13   3      832.43     1068.56    134.49 o
   5  13   3     1592.92     1387.24    236.38 o
   6  13   3     1301.89     1453.35    169.75 o
   7  13   3      193.98      159.75    155.58 o
  -6  14   3      280.57       82.11    172.69 o
  -5  14   3        9.95       55.25    134.16 o
  -4  14   3     1846.59     2264.72    250.10 o
  -3  14   3     1181.81     1152.55    195.07 o
  -2  14   3      113.67       92.91    182.53 o
  -1  14   3     1007.60     1330.36    204.70 o
   0  14   3      607.09      557.54    341.57 o
   1  14   3      354.49       30.06    172.63 o
   2  14   3      109.27      -20.14    228.62 o
   3  14   3     1837.32     2145.35    203.25 o
   4  14   3     2973.58     3420.78    270.09 o
   5  14   3      624.50      787.36    144.69 o
   6  14   3      856.80      813.90    235.21 o
  -5  15   3      854.19      910.13    188.90 o
  -4  15   3      613.43      815.55    192.72 o
  -3  15   3      720.18      953.63    302.27 o
  -2  15   3     1086.94      902.30    206.87 o
  -1  15   3      544.76      786.30    203.80 o
   0  15   3       23.68     -215.65    182.05 o
   1  15   3      214.84      476.80    192.25 o
   2  15   3      272.34      166.62    182.67 o
   3  15   3     1281.64     1716.80    315.82 o
   4  15   3       13.95     -505.13    313.56 o
   5  15   3     1031.96     1685.28    407.54 o
  -3  16   3      702.47      646.10    209.64 o
  -2  16   3       40.72      260.56    376.82 o
  -1  16   3      381.16       -3.29    191.41 o
   0  16   3       36.39       92.16    190.44 o
   1  16   3       61.94      -22.71    190.55 o
   2  16   3        0.28       17.17    185.58 o
 -12   0   4       12.69      -96.22    190.85 o
 -11   0   4      455.52      324.51    245.73 o
 -10   0   4     3020.44     3196.68    182.92 o
  -9   0   4     2206.78     1716.15    285.77 o
  -8   0   4     1633.05     1737.15    132.86 o
  -7   0   4     2508.93     2738.47    165.91 o
  -6   0   4    26681.37    26844.84    468.38 o
  -5   0   4     1667.56     1377.28     60.98 o
  -4   0   4     5022.10     5340.56    110.23 o
  -3   0   4    41672.31    43255.69    585.15 o
  -2   0   4     1346.10     1557.06     58.99 o
  -1   0   4     9782.16    11782.17    213.51 o
   0   0   4    25874.02    24275.56    359.95 o
   1   0   4     6992.98     8709.29    156.85 o
   2   0   4    35087.75    32553.21    473.99 o
   3   0   4     2080.71     1705.47     57.10 o
   4   0   4    14521.26    15886.04    260.35 o
   5   0   4     7905.23     7859.61    156.94 o
   6   0   4     6483.25     6532.52    158.80 o
   7   0   4     3847.41     4101.77    149.01 o
   8   0   4       20.66      -32.72     86.13 o
   9   0   4      597.89      726.61    124.36 o
  10   0   4      312.00      308.52    178.44 o
  11   0   4      110.99      -35.71    362.81 o
  12   0   4      126.44      218.24    208.52 o
 -12   1   4     2334.98     2239.49    146.44 o
 -11   1   4     1071.23      996.45    131.35 o
 -10   1   4        5.74     -154.77     77.39 o
  -9   1   4     1973.78     1890.28    167.53 o
  -8   1   4    13408.97    13666.59    236.88 o
  -7   1   4     6396.28     6582.36    118.02 o
  -6   1   4      189.50      109.13     51.51 o
  -5   1   4    10763.70    10753.79    131.82 o
  -4   1   4    40169.05    44636.01    451.19 o
  -3   1   4      314.38      589.70     34.30 o
  -2   1   4       51.52       72.74     28.77 o
  -1   1   4      492.65      468.38     35.53 o
   0   1   4     3636.69     3395.27     66.34 o
   1   1   4      191.48      193.34     27.15 o
   2   1   4     1228.26     1336.80     41.29 o
   3   1   4    10742.66    11195.56    140.78 o
   4   1   4     2971.87     2341.73     59.95 o
   5   1   4     5875.45     5897.67     91.20 o
   6   1   4     9447.09     9518.36    143.34 o
   7   1   4     2055.77     2540.29     85.83 o
   8   1   4      209.60      120.70     78.77 o
   9   1   4     1436.64     1491.14    103.01 o
  10   1   4     1528.63     1776.76    122.75 o
  11   1   4      585.75      311.29    162.34 o
  12   1   4      137.18       40.91    174.38 o
 -12   2   4       44.39     -241.19    127.45 o
 -11   2   4       63.15     -102.51    123.31 o
 -10   2   4        1.05     -113.00     95.53 o
  -9   2   4      480.32      215.71    137.25 o
  -8   2   4     1627.70     1572.15    183.29 o
  -7   2   4      141.18      152.43     53.79 o
  -6   2   4     5869.30     6209.24    127.28 o
  -5   2   4     6474.52     6803.55    101.01 o
  -4   2   4     2885.22     2143.93     65.15 o
  -3   2   4     4710.27     5340.61     77.62 o
  -2   2   4    14422.32    13896.56    141.59 o
  -1   2   4      374.65      165.25     25.75 o
   0   2   4      217.80      122.67     27.19 o
   1   2   4    35246.80    35802.52    393.78 o
   2   2   4    23462.91    24296.46    304.65 o
   3   2   4     3869.99     3565.93     85.05 o
   4   2   4     8683.50     8614.62    132.44 o
   5   2   4    17691.63    17050.54    231.74 o
   6   2   4     2364.93     2576.25     79.98 o
   7   2   4      664.89      629.48     73.21 o
   8   2   4     2939.47     3110.09    152.26 o
   9   2   4      218.70      204.47    112.67 o
  10   2   4      479.38      562.28    127.06 o
  11   2   4      118.19      130.85    129.05 o
  12   2   4      339.30      407.00    139.30 o
 -12   3   4      577.38      440.99    139.07 o
 -11   3   4       14.00      -49.97    121.41 o
 -10   3   4      303.35      299.39    117.34 o
  -9   3   4      426.58      291.48     90.86 o
  -8   3   4       67.89       57.06     95.26 o
  -7   3   4     9616.74     9572.25    167.61 o
  -6   3   4       14.51        6.64     54.72 o
  -5   3   4     5078.06     5217.66    102.81 o
  -4   3   4     4259.30     4796.54    102.72 o
  -3   3   4     3487.84     3803.50     88.48 o
  -2   3   4       60.99        6.27     26.00 o
  -1   3   4     1775.63     1988.89     42.17 o
   0   3   4     1731.86     1991.53     42.69 o
   1   3   4     1004.21     1111.37     46.72 o
   2   3   4      887.14      628.48     57.25 o
   3   3   4     5810.33     5248.84    102.52 o
   4   3   4      231.09      177.52     48.74 o
   5   3   4      143.39      181.07     59.12 o
   6   3   4     6521.63     6403.56    121.90 o
   7   3   4      695.93      470.02     81.44 o
   8   3   4      679.97      538.83    111.29 o
   9   3   4      631.74      305.12    127.56 o
  10   3   4      978.97      958.03    137.70 o
  11   3   4      799.69      954.03    146.46 o
 -12   4   4       22.52      -59.71    135.06 o
 -11   4   4       18.12      101.82    129.92 o
 -10   4   4      250.94      134.96    106.80 o
  -9   4   4        3.89      -24.11     85.54 o
  -8   4   4       61.12      -69.77     76.15 o
  -7   4   4      522.16      401.68     71.92 o
  -6   4   4        1.03      -17.94     51.89 o
  -5   4   4     1711.12     1913.10     66.33 o
  -4   4   4    12007.50    12319.43    185.58 o
  -3   4   4     4474.43     4044.40     80.32 o
  -2   4   4     6729.75     6090.66     76.70 o
  -1   4   4     3277.19     3760.89     62.22 o
   0   4   4     4597.44     4566.60     93.24 o
   1   4   4      893.83     1062.27     42.88 o
   2   4   4        8.96      -32.89     38.04 o
   3   4   4     2101.03     1722.02     61.22 o
   4   4   4      158.55      114.25     48.34 o
   5   4   4     1137.23      971.36     63.99 o
   6   4   4      928.72      859.42    103.35 o
   7   4   4       93.81      108.81     72.96 o
   8   4   4       43.56      -56.05     83.24 o
   9   4   4      128.42      -21.73     94.53 o
  10   4   4       27.08       91.44    150.04 o
  11   4   4      747.37      938.26    148.16 o
 -12   5   4        4.81      515.76    224.20 o
 -11   5   4        4.80     -211.75    105.87 o
 -10   5   4      195.32        6.29    102.34 o
  -9   5   4      295.82      106.33     91.57 o
  -8   5   4        5.21     -125.35     75.44 o
  -7   5   4       28.36      -80.15     72.45 o
  -6   5   4        7.47     -122.62     61.31 o
  -5   5   4     1603.97     1470.53     64.96 o
  -4   5   4     3339.30     3354.70     96.73 o
  -3   5   4      364.86      355.81     40.30 o
  -2   5   4      518.89      599.18     40.75 o
  -1   5   4      256.52      322.62     27.60 o
   0   5   4    13314.37    12367.32    167.69 o
   1   5   4     1053.34      749.93     36.58 o
   2   5   4      487.98      507.73     43.15 o
   3   5   4     2105.35     1846.39     63.03 o
   4   5   4      901.31      878.14     55.66 o
   5   5   4      844.53      830.75     62.17 o
   6   5   4      534.02      604.20     74.57 o
   7   5   4     1162.72     1400.15     90.53 o
   8   5   4     2871.49     2924.59    125.44 o
   9   5   4      237.88      371.16    102.41 o
  10   5   4      116.98      166.55    139.64 o
  11   5   4       13.19      -83.30    133.04 o
 -11   6   4      497.12      453.44    118.51 o
 -10   6   4     3550.96     3845.64    164.16 o
  -9   6   4      832.23      866.80     95.58 o
  -8   6   4      706.31      683.35     85.81 o
  -7   6   4     2383.46     2135.53     98.69 o
  -6   6   4     3917.18     4060.41    119.08 o
  -5   6   4      819.60      762.52     56.32 o
  -4   6   4      401.50      379.25     47.28 o
  -3   6   4      641.16      731.53     48.68 o
  -2   6   4     5883.11     5250.02     99.85 o
  -1   6   4      493.03      514.43     40.38 o
   0   6   4       69.46       66.71     38.59 o
   1   6   4     4910.74     4713.06     83.70 o
   2   6   4      850.64     1019.03     45.77 o
   3   6   4     2987.69     2718.76    133.61 o
   4   6   4       81.41       79.16     52.81 o
   5   6   4      571.52      673.04     61.27 o
   6   6   4      394.99      221.52     71.58 o
   7   6   4        0.61     -145.31     72.66 o
   8   6   4     2112.10     2222.90    117.82 o
   9   6   4      283.36      248.48    103.60 o
  10   6   4      275.30      567.17    122.32 o
  11   6   4      413.54      214.07    138.70 o
 -11   7   4     3105.38     3052.57    214.46 o
 -10   7   4        1.05     -121.18    104.77 o
  -9   7   4     2550.04     2422.97    153.08 o
  -8   7   4     3573.36     3739.26    136.96 o
  -7   7   4      846.75      841.00     90.92 o
  -6   7   4      744.69      690.61     74.83 o
  -5   7   4     6207.23     6499.33    142.95 o
  -4   7   4     3856.74     3997.13     81.49 o
  -3   7   4      264.12      458.29     48.67 o
  -2   7   4     3595.50     3502.00     84.36 o
  -1   7   4     8339.56     7629.90    157.28 o
   0   7   4     3994.09     4361.49     88.80 o
   1   7   4     1686.14     1755.52     55.86 o
   2   7   4     9062.59     8745.78    137.61 o
   3   7   4      888.04      822.25     66.80 o
   4   7   4      190.26      183.89     71.38 o
   5   7   4      132.65       40.47     75.45 o
   6   7   4      265.03       93.47     71.09 o
   7   7   4     2900.24     2919.39    115.31 o
   8   7   4        8.12     -163.55     81.78 o
   9   7   4       13.13      129.58    103.49 o
  10   7   4      802.89      858.01    122.34 o
 -11   8   4      868.37      729.23    274.71 o
 -10   8   4     2153.83     1845.96    137.56 o
  -9   8   4     2392.27     2338.21    125.12 o
  -8   8   4       75.95       99.42     88.51 o
  -7   8   4     1279.30     1325.59     97.60 o
  -6   8   4     3708.11     3856.36    127.98 o
  -5   8   4     2065.56     2223.27    100.76 o
  -4   8   4        3.86      -26.50     59.34 o
  -3   8   4     7392.10     7400.32    134.95 o
  -2   8   4     3813.54     3906.95     89.14 o
  -1   8   4     4179.79     3691.10    106.66 o
   0   8   4     6500.50     6813.95    231.41 o
   1   8   4    13087.28    13444.67    199.66 o
   2   8   4     2526.61     2573.02     74.44 o
   3   8   4        0.15      -24.90     59.75 o
   4   8   4     2700.26     2615.84    108.42 o
   5   8   4     3603.66     3705.85    214.07 o
   6   8   4      634.76      700.24    118.55 o
   7   8   4      404.04      525.17     94.56 o
   8   8   4     2457.21     2268.67    113.69 o
   9   8   4     1550.00     1649.15    121.80 o
  10   8   4       75.22      111.48    113.95 o
 -10   9   4       76.56     -106.10    183.58 o
  -9   9   4     1442.94     1543.27    124.82 o
  -8   9   4      912.70      928.21    103.66 o
  -7   9   4     1945.07     2077.31    114.85 o
  -6   9   4        1.89        0.37     95.33 o
  -5   9   4      894.66      919.35    101.37 o
  -4   9   4     2201.71     2215.69     93.75 o
  -3   9   4     4289.05     4526.20    119.72 o
  -2   9   4      317.11      298.13     76.80 o
  -1   9   4     6892.12     6829.88    178.50 o
   0   9   4     6331.28     6135.58    172.34 o
   1   9   4      304.37      250.43     66.95 o
   2   9   4     1976.49     2062.15     77.79 o
   3   9   4    13284.75    12767.06    291.28 o
   4   9   4      766.67      753.64    100.88 o
   5   9   4      174.97      158.73     98.83 o
   6   9   4     4670.71     4436.66    194.23 o
   7   9   4     3702.62     3984.61    182.03 o
   8   9   4        6.75       84.62    127.92 o
   9   9   4      920.29      998.22    120.85 o
  10   9   4     3809.07     3630.19    293.57 o
 -10  10   4      786.86      790.41    185.14 o
  -9  10   4      953.62      853.74    114.80 o
  -8  10   4       79.80      194.62     94.34 o
  -7  10   4     1941.41     2001.93    177.23 o
  -6  10   4      423.60      281.43    120.13 o
  -5  10   4      467.00      399.63    105.25 o
  -4  10   4     1038.49     1099.18     81.43 o
  -3  10   4     2535.91     2515.09    103.90 o
  -2  10   4     2528.15     2318.69    115.70 o
  -1  10   4      208.24      187.63    108.12 o
   0  10   4     3966.85     4074.12    240.55 o
   1  10   4     7799.69     7820.30    182.79 o
   2  10   4     1758.29     1640.02     78.82 o
   3  10   4      118.66       59.75     75.24 o
   4  10   4     3916.36     3551.55    155.72 o
   5  10   4     3018.51     2793.16    147.34 o
   6  10   4      303.88      169.42    111.10 o
   7  10   4      104.21     -177.61    157.69 o
   8  10   4     1876.20     1902.24    143.96 o
   9  10   4     1480.92     1332.96    124.65 o
  -9  11   4      993.03     1142.60    152.48 o
  -8  11   4     2260.83     2280.98    163.76 o
  -7  11   4      868.84      960.73    126.47 o
  -6  11   4      637.12      551.64    123.22 o
  -5  11   4     2241.77     2100.68    114.41 o
  -4  11   4     2240.69     2212.83    104.34 o
  -3  11   4      384.39      294.47     96.08 o
  -2  11   4     1385.06     1415.54    131.03 o
  -1  11   4     1494.88     1614.69    131.10 o
   0  11   4        0.98      187.71    100.17 o
   1  11   4     1003.50      980.82    114.25 o
   2  11   4      899.48      737.69     83.21 o
   3  11   4      885.65      910.50    106.30 o
   4  11   4       50.89      -61.57    117.02 o
   5  11   4      959.44     1181.48    148.90 o
   6  11   4      528.29      662.31    149.35 o
   7  11   4       91.12      -94.54    244.38 o
   8  11   4       10.16     -126.61    152.71 o
  -8  12   4        5.10     -245.49    122.75 o
  -7  12   4      137.79       27.14    118.83 o
  -6  12   4     1139.31     1061.72    150.45 o
  -5  12   4      266.93      325.17     88.65 o
  -4  12   4        1.83       91.55    118.50 o
  -3  12   4     1774.86     1815.49    194.52 o
  -2  12   4      238.67      236.02    252.57 o
  -1  12   4      124.04       48.07    156.33 o
   0  12   4     1309.79     1323.24    183.40 o
   1  12   4      320.58      138.85    151.60 o
   2  12   4      336.42      384.42    119.71 o
   3  12   4       22.18      -15.00     83.04 o
   4  12   4      512.72      193.16    119.78 o
   5  12   4      110.88      176.01    202.60 o
   6  12   4      101.98       83.16    143.70 o
   7  12   4       31.47       37.03    155.32 o
   8  12   4       12.64       35.13    160.02 o
  -7  13   4       28.25       81.16    121.22 o
  -6  13   4      111.27      293.15    110.02 o
  -5  13   4       13.36      -54.69    130.60 o
  -4  13   4       67.29       34.09    160.43 o
  -3  13   4      553.40      410.93    339.77 o
  -2  13   4     1372.37     1635.39    201.74 o
  -1  13   4      721.88      608.03    188.86 o
   0  13   4       34.41      216.96    211.00 o
   1  13   4      173.51      583.55    171.61 o
   2  13   4       78.51      -14.23    214.61 o
   3  13   4      574.30      634.78    135.36 o
   4  13   4      317.52      562.65    103.87 o
   5  13   4      669.70      811.73    145.88 o
   6  13   4       43.34      198.58    241.69 o
   7  13   4      106.19       91.49    160.68 o
  -6  14   4      845.80      790.72    175.82 o
  -5  14   4      926.50     1042.74    158.98 o
  -4  14   4      102.47      -18.51    223.95 o
  -3  14   4      462.07      544.86    244.08 o
  -2  14   4      357.25      193.17    180.37 o
  -1  14   4      109.15      207.45    181.25 o
   0  14   4       49.51      181.89    262.96 o
   1  14   4       67.41       10.23    168.95 o
   2  14   4       90.14      105.14    208.74 o
   3  14   4      175.32      276.29    459.50 o
   4  14   4       59.17      199.38    198.79 o
   5  14   4       15.11       -2.66    127.56 o
   6  14   4      157.33      104.63    150.24 o
  -5  15   4      134.07      510.82    213.27 o
  -4  15   4      286.02     -172.56    224.28 o
  -3  15   4      195.54      352.59    181.72 o
  -2  15   4      317.15      309.48    196.59 o
  -1  15   4     2057.14     2848.27    424.26 o
   0  15   4      814.12      641.94    298.65 o
   1  15   4      113.45      363.30    199.70 o
   2  15   4     1258.72     1960.96    281.48 o
   3  15   4     1380.61     1627.42    209.96 o
   4  15   4     1283.63     1876.73    539.92 o
  -2  16   4     1387.55     1848.06    245.48 o
  -1  16   4      388.81      329.48    198.41 o
   0  16   4       84.60      270.53    201.32 o
   1  16   4      703.71      371.13    205.46 o
   2  16   4       32.21       43.72    184.41 o
 -12   1   5      281.13      254.33    116.36 o
 -11   1   5      184.54      242.98    117.42 o
 -10   1   5      984.54     1029.42    192.42 o
  -9   1   5      291.60      320.42     80.61 o
  -8   1   5     1933.50     1662.50    140.41 o
  -7   1   5     5602.43     5797.67    113.75 o
  -6   1   5        1.03       51.41     41.67 o
  -5   1   5      758.08      576.81     40.98 o
  -4   1   5     9720.50     8726.44    101.90 o
  -3   1   5      368.02      670.58     41.96 o
  -2   1   5      406.44      507.59     33.85 o
  -1   1   5     2376.49     2530.69     54.68 o
   0   1   5     7923.13     7819.60    113.76 o
   1   1   5     4907.18     4472.51     82.69 o
   2   1   5     1992.32     2131.53     53.56 o
   3   1   5     2352.13     2271.06     57.15 o
   4   1   5      222.12      203.89     38.29 o
   5   1   5       71.59       90.93     39.57 o
   6   1   5      303.80      287.77     53.72 o
   7   1   5      269.10      260.23     65.35 o
   8   1   5      379.66      344.69     83.88 o
   9   1   5       85.79       56.73     95.74 o
  10   1   5      120.26       22.15    120.67 o
  11   1   5       13.92      -89.11    143.37 o
 -12   2   5      773.15      596.59    140.28 o
 -11   2   5      433.99      282.73    154.44 o
 -10   2   5     1208.27     1096.13    151.04 o
  -9   2   5     2683.14     2587.42    130.77 o
  -8   2   5     1948.32     1762.70    146.11 o
  -7   2   5        0.54      -11.85     52.39 o
  -6   2   5     5775.06     6134.01    107.56 o
  -5   2   5     3839.37     4007.14     79.74 o
  -4   2   5     5058.91     6246.72    103.71 o
  -3   2   5       28.75       70.20     33.24 o
  -2   2   5    14132.18    12975.43    133.46 o
  -1   2   5       99.74       49.97     27.01 o
   0   2   5     1960.26     2271.82     44.70 o
   1   2   5     9591.93     9687.63    119.40 o
   2   2   5     9827.08     9041.92    120.08 o
   3   2   5      274.17      335.90     35.54 o
   4   2   5     2225.04     2440.88     71.06 o
   5   2   5     1707.18     1873.12     65.92 o
   6   2   5     8650.41     9021.85    150.15 o
   7   2   5     1119.15     1076.00     81.35 o
   8   2   5       81.58        6.42    103.12 o
   9   2   5      260.97      251.88    116.14 o
  10   2   5     1916.46     2126.74    156.12 o
  11   2   5        0.21        2.52    126.17 o
 -12   3   5      161.68      301.60    142.40 o
 -11   3   5      508.93      325.93    139.37 o
 -10   3   5      213.16      -62.94    118.47 o
  -9   3   5        1.35      -31.11     87.09 o
  -8   3   5     7477.45     7984.10    170.71 o
  -7   3   5     1713.65     1785.45     80.78 o
  -6   3   5     5615.94     5899.70    108.97 o
  -5   3   5       72.88      158.32     37.67 o
  -4   3   5     8730.94     8608.96    139.06 o
  -3   3   5    23398.80    24926.73    250.04 o
  -2   3   5     5272.31     5670.45     78.17 o
  -1   3   5       61.29       70.33     23.53 o
   0   3   5    30295.75    31181.18    316.27 o
   1   3   5    16242.15    17129.83    183.76 o
   2   3   5      974.69      930.01     54.08 o
   3   3   5     1128.16     1292.07     64.14 o
   4   3   5    18871.71    17940.68    277.66 o
   5   3   5     3077.41     2823.75     80.65 o
   6   3   5      273.27      428.49     65.82 o
   7   3   5     6199.56     6294.70    161.76 o
   8   3   5     6617.55     6774.92    216.52 o
   9   3   5      271.00      408.52    121.66 o
  10   3   5     1503.08     1639.68    149.79 o
  11   3   5     1527.25     1523.32    156.49 o
 -12   4   5     1498.44     1272.16    158.45 o
 -11   4   5     1019.71     1053.32    181.15 o
 -10   4   5      469.19      512.06    104.30 o
  -9   4   5     1936.23     1771.51    110.80 o
  -8   4   5      332.57      344.18     82.53 o
  -7   4   5      449.26      499.26     66.13 o
  -6   4   5     1054.56     1061.55     85.75 o
  -5   4   5     2544.14     2511.92     88.53 o
  -4   4   5     8740.94     9150.39    140.38 o
  -3   4   5      160.99      133.79     30.05 o
  -2   4   5     8019.52     8156.78     94.19 o
  -1   4   5    14730.64    14646.25    166.42 o
   0   4   5     1435.84     1816.90     44.96 o
   1   4   5     4583.52     4941.45     83.67 o
   2   4   5    22919.63    22774.94    296.56 o
   3   4   5     2736.82     2776.98     81.91 o
   4   4   5      176.15      134.22     52.28 o
   5   4   5     7269.83     7148.06    149.36 o
   6   4   5    17116.73    17700.25    288.24 o
   7   4   5     3877.78     4241.27    141.39 o
   8   4   5     1724.89     1556.12    111.90 o
   9   4   5     6390.13     7388.46    241.10 o
  10   4   5     3693.38     4155.48    196.09 o
  11   4   5       48.10      -53.49    133.32 o
 -11   5   5     2542.21     2635.20    145.01 o
 -10   5   5     1007.49      774.29    137.47 o
  -9   5   5      588.88      521.42    104.14 o
  -8   5   5     4055.78     3994.55    153.57 o
  -7   5   5     1937.55     1997.92     94.62 o
  -6   5   5     1606.02     1383.29     87.17 o
  -5   5   5     2350.03     2428.20     78.78 o
  -4   5   5     9270.33     9116.95    134.17 o
  -3   5   5    19777.20    19880.80    243.69 o
  -2   5   5     4069.92     4159.32     75.18 o
  -1   5   5     6101.57     5681.67     80.87 o
   0   5   5     9943.82    10240.59    147.45 o
   1   5   5    18392.64    19433.85    228.67 o
   2   5   5      106.04       99.31     43.16 o
   3   5   5      312.16      330.72     51.68 o
   4   5   5       38.19       11.60     51.90 o
   5   5   5      751.71      729.57     64.67 o
   6   5   5      130.95       76.46     71.40 o
   7   5   5     3497.47     3380.75    140.49 o
   8   5   5     2253.17     2082.41    117.31 o
   9   5   5        6.30      117.04    100.87 o
  10   5   5     1122.77     1092.20    143.54 o
  11   5   5     1018.54      959.47    150.01 o
 -11   6   5      650.67      373.65    117.74 o
 -10   6   5       56.49      -15.45    105.00 o
  -9   6   5     4265.37     4450.89    176.88 o
  -8   6   5      413.17      199.16     81.69 o
  -7   6   5        5.48     -142.07     71.04 o
  -6   6   5      480.28      468.07     68.06 o
  -5   6   5     3985.10     3987.11    101.61 o
  -4   6   5      216.38      300.88     50.88 o
  -3   6   5     2030.39     1892.36     92.09 o
  -2   6   5     9580.41     9521.16    138.53 o
  -1   6   5     1573.80     1702.27     43.67 o
   0   6   5      194.95      252.51     42.44 o
   1   6   5    19414.72    19119.60    239.04 o
   2   6   5      233.04      164.88     41.76 o
   3   6   5     1201.99     1017.12     56.85 o
   4   6   5     2232.67     2151.00     73.14 o
   5   6   5     1178.17     1125.39     84.34 o
   6   6   5     2512.65     2398.71    100.77 o
   7   6   5     1891.72     2122.85    115.01 o
   8   6   5      575.32      573.39    118.47 o
   9   6   5     2321.96     2409.65    136.73 o
  10   6   5     1711.78     1790.83    133.83 o
  11   6   5      153.30      110.26    139.71 o
 -11   7   5      500.92      626.82    127.34 o
 -10   7   5      294.86       86.29    107.96 o
  -9   7   5      675.46      790.88    119.33 o
  -8   7   5      160.72      -59.55     82.31 o
  -7   7   5     3553.53     3753.50    146.52 o
  -6   7   5      187.76       28.22     65.15 o
  -5   7   5        3.03       -5.45     63.83 o
  -4   7   5     3008.20     3100.11     93.47 o
  -3   7   5    11995.22    11928.48    197.92 o
  -2   7   5     4835.75     4826.36     96.66 o
  -1   7   5     3611.16     3420.46     97.75 o
   0   7   5     7760.21     8069.31    144.07 o
   1   7   5     4613.17     4570.10     88.17 o
   2   7   5     2161.08     1995.99     66.77 o
   3   7   5       52.45       16.04     48.85 o
   4   7   5      342.86      329.98     57.83 o
   5   7   5     1888.10     1830.41     99.85 o
   6   7   5        2.95      -27.67     72.78 o
   7   7   5      603.03      491.10     91.14 o
   8   7   5      707.76      581.59     92.99 o
   9   7   5       20.00       37.18    105.78 o
  10   7   5      646.54      652.63    120.69 o
 -10   8   5      129.58      169.20    123.38 o
  -9   8   5       21.16      -21.71     95.47 o
  -8   8   5      357.85      301.03     94.37 o
  -7   8   5      920.12      857.60     93.19 o
  -6   8   5     1730.62     1558.87     88.44 o
  -5   8   5      197.58      183.39     76.91 o
  -4   8   5     3523.47     3641.80    112.11 o
  -3   8   5     1051.98     1006.64     71.08 o
  -2   8   5      329.08      328.64     47.69 o
  -1   8   5     2693.37     2533.19     97.26 o
   0   8   5     2038.48     2179.60     90.64 o
   1   8   5     1645.87     1691.44     66.48 o
   2   8   5      211.01      235.18     53.03 o
   3   8   5      194.69      205.58     55.01 o
   4   8   5       17.84      -42.44     68.46 o
   5   8   5     2099.84     2128.41    104.09 o
   6   8   5     1242.18     1200.04     94.14 o
   7   8   5     1529.38     1728.28    133.84 o
   8   8   5       26.07      -70.07     87.83 o
   9   8   5      969.75     1254.59    145.43 o
  10   8   5      242.17      103.21    115.16 o
 -10   9   5      569.51      570.02    119.67 o
  -9   9   5      383.21      427.95    206.25 o
  -8   9   5      199.83      206.11     97.85 o
  -7   9   5      299.42      307.55     90.92 o
  -6   9   5       22.17       -4.24     99.34 o
  -5   9   5      116.79      203.91     83.35 o
  -4   9   5     2606.24     2625.69    101.77 o
  -3   9   5      627.45      544.64     67.80 o
  -2   9   5      358.44      472.22     84.48 o
  -1   9   5       73.75       76.83     75.29 o
   0   9   5      162.81      255.27     73.24 o
   1   9   5      900.27      924.74     68.79 o
   2   9   5       38.71       80.22     56.14 o
   3   9   5     3522.32     3465.00    128.37 o
   4   9   5      367.46      468.10    100.45 o
   5   9   5      443.83      514.33    100.17 o
   6   9   5     1210.00     1351.28    120.15 o
   7   9   5      230.88      117.72    107.66 o
   8   9   5      749.17      749.85    179.14 o
   9   9   5       14.02     -180.82    116.74 o
  -9  10   5      230.89      399.81    108.01 o
  -8  10   5      265.36      160.33    120.83 o
  -7  10   5        1.41      -96.09    109.43 o
  -6  10   5     1926.55     1884.99    132.37 o
  -5  10   5     3452.59     3697.25    181.45 o
  -4  10   5     1001.17     1072.81     85.70 o
  -3  10   5     2162.91     2403.57    175.02 o
  -2  10   5     1552.00     1655.17    146.99 o
  -1  10   5     5801.59     5417.19    256.04 o
   0  10   5     6655.75     6856.48    206.99 o
   1  10   5       54.02      116.09     69.41 o
   2  10   5     2021.57     1777.02     85.35 o
   3  10   5     5217.13     5304.09    139.45 o
   4  10   5       75.24       67.17     98.27 o
   5  10   5     1210.33     1163.72    124.04 o
   6  10   5      247.97       27.71    111.76 o
   7  10   5        0.16       11.23    155.88 o
   8  10   5     1111.77     1044.31    119.12 o
   9  10   5      249.86      324.77    132.21 o
  -9  11   5     1022.55     1179.50    180.12 o
  -8  11   5       45.51      154.08    124.09 o
  -7  11   5     1554.00     1635.79    138.68 o
  -6  11   5     1289.11     1630.17    132.20 o
  -5  11   5      386.48      414.71    111.59 o
  -4  11   5      650.76      520.96     75.74 o
  -3  11   5     1292.62     1500.61    115.19 o
  -2  11   5       14.54     -213.01    106.51 o
  -1  11   5      277.93      213.72    132.37 o
   0  11   5      445.02      499.36    113.61 o
   1  11   5     2249.65     2268.19    143.06 o
   2  11   5        1.76       14.88     64.74 o
   3  11   5     4515.53     4236.20    128.20 o
   4  11   5     3995.67     4242.73    290.73 o
   5  11   5      316.04      241.48    111.38 o
   6  11   5      975.31      929.54    128.86 o
   7  11   5     2531.19     2894.69    206.59 o
   8  11   5      511.76      365.56    165.91 o
  -8  12   5     1135.29     1091.96    145.05 o
  -7  12   5      569.83      606.29    138.44 o
  -6  12   5     5423.24     5966.52    547.02 o
  -5  12   5     3188.56     3179.25    132.91 o
  -4  12   5      208.65       92.99    106.07 o
  -3  12   5     2272.85     2589.78    168.77 o
  -2  12   5     1069.97     1037.00    178.88 o
  -1  12   5     2397.43     2451.19    338.41 o
   0  12   5      259.63       72.94    481.64 o
   1  12   5      112.19      160.97    152.40 o
   2  12   5     1044.37     1374.51    144.19 o
   3  12   5     2258.24     2286.82    171.66 o
   4  12   5       18.51       83.24    145.28 o
   5  12   5     1457.26     1276.03    258.76 o
   6  12   5      200.48      233.41    199.93 o
   7  12   5       22.58        7.47    180.56 o
  -7  13   5     3148.36     3386.59    171.19 o
  -6  13   5     1096.81     1065.65    158.29 o
  -5  13   5      713.15      553.59    146.43 o
  -4  13   5     1057.03      545.72    271.14 o
  -3  13   5      939.48      895.01    213.09 o
  -2  13   5       63.98      290.63    171.65 o
  -1  13   5      367.81      546.12    306.78 o
   0  13   5      860.02     1207.37    195.20 o
   1  13   5     1441.08     1516.23    205.07 o
   2  13   5       73.81      251.25    165.40 o
   3  13   5     1785.65     1932.51    199.44 o
   4  13   5     4769.25     4848.01    438.12 o
   5  13   5      776.99      131.63    142.33 o
   6  13   5      322.57      384.86    155.70 o
  -6  14   5     1215.41     1562.56    179.45 o
  -5  14   5     2824.70     3187.00    203.44 o
  -4  14   5      464.66      262.99    175.87 o
  -3  14   5      221.31       87.90    172.58 o
  -2  14   5     2055.52     2756.82    243.02 o
  -1  14   5     1725.15     1770.42    219.06 o
   0  14   5     2261.12     2611.36    264.31 o
   1  14   5      191.98      215.16    183.19 o
   2  14   5     3085.83     3780.40    649.26 o
   3  14   5     3265.36     4036.57    217.75 o
   4  14   5        2.44       49.19    204.70 o
   5  14   5     2104.30     2140.44    292.92 o
  -4  15   5      259.53      258.88    191.79 o
  -3  15   5      464.21      317.38    183.42 o
  -2  15   5      181.19       45.61    186.66 o
  -1  15   5       55.53       46.15    196.39 o
   0  15   5     1242.54     1285.79    218.25 o
   1  15   5     1003.85     1270.77    212.06 o
   2  15   5      121.86       98.58    303.62 o
   3  15   5      691.10      930.83    408.89 o
   4  15   5     2116.18     2463.90    275.95 o
  -1  16   5        4.75      320.98    201.53 o
   0  16   5        5.23      117.87    198.77 o
   1  16   5        0.72     -202.28    193.18 o
 -12   0   6     1499.92     1269.15    232.16 o
 -11   0   6     5696.54     6203.16    257.22 o
 -10   0   6      512.63      297.14    127.60 o
  -9   0   6     1120.02     1072.12    305.46 o
  -8   0   6    19095.89    19593.74    481.80 o
  -7   0   6    13132.99    13254.73    306.72 o
  -6   0   6       44.00       47.38     61.06 o
  -5   0   6     4549.48     4929.86    139.27 o
  -4   0   6     2184.46     2495.46     83.34 o
  -3   0   6     5383.62     5702.16    110.60 o
  -2   0   6       99.43      105.86     48.24 o
  -1   0   6      202.61       51.74     46.58 o
   0   0   6     2720.85     3885.32     92.13 o
   1   0   6    16687.31    15257.24    247.64 o
   2   0   6     8443.53     7005.58    128.88 o
   3   0   6      320.82      454.85     43.90 o
   4   0   6     1544.38     1392.51     83.99 o
   5   0   6     1237.15     1239.39     82.25 o
   6   0   6      902.60      953.13    107.63 o
   7   0   6     1144.03     1310.86    125.82 o
   8   0   6       80.30       98.10    114.25 o
   9   0   6      128.81      466.74    149.62 o
  10   0   6     2496.64     2879.89    299.10 o
  11   0   6     2626.33     3333.73    276.43 o
 -12   1   6      751.83      612.49    122.95 o
 -11   1   6      791.31      519.37    113.69 o
 -10   1   6      411.21      428.75     88.46 o
  -9   1   6     4907.11     4700.81    148.59 o
  -8   1   6      185.06      202.47     75.35 o
  -7   1   6     1221.46     1419.81     83.89 o
  -6   1   6     4233.04     4395.11     85.92 o
  -5   1   6       77.03        6.30     39.22 o
  -4   1   6     1785.15     1557.60     60.07 o
  -3   1   6     5097.56     4957.26     76.96 o
  -2   1   6     2359.35     2753.51     60.55 o
  -1   1   6     7112.94     6797.01    118.58 o
   0   1   6     2023.01     1772.19     47.22 o
   1   1   6    26218.72    27740.13    290.93 o
   2   1   6    20127.91    20187.37    222.16 o
   3   1   6     3133.58     2760.03     78.99 o
   4   1   6    11428.37    10745.73    143.64 o
   5   1   6     4849.72     4703.03     89.62 o
   6   1   6     2723.90     2954.04     92.88 o
   7   1   6     1183.31     1225.15     77.98 o
   8   1   6      399.84      439.24     87.53 o
   9   1   6      440.02      349.80    105.05 o
  10   1   6      775.17      998.30    165.21 o
  11   1   6      111.02      194.20    164.25 o
 -12   2   6      306.36      263.09    221.68 o
 -11   2   6      393.42      256.09    113.92 o
 -10   2   6     2274.67     2541.06    146.12 o
  -9   2   6       99.53       10.51     93.28 o
  -8   2   6     3811.20     3952.43    113.73 o
  -7   2   6     8426.43     8632.96    154.89 o
  -6   2   6     1500.64     1487.30     58.40 o
  -5   2   6      142.45       85.50     41.50 o
  -4   2   6     2311.02     2286.84     60.17 o
  -3   2   6     6277.37     6181.74    105.59 o
  -2   2   6     1080.75     1381.28     39.97 o
  -1   2   6       75.63       94.38     29.49 o
   0   2   6    23640.85    23789.75    247.57 o
   1   2   6     7120.65     7906.77    106.49 o
   2   2   6      500.49      648.39     40.90 o
   3   2   6    18475.62    17202.61    207.02 o
   4   2   6       46.25      -43.89     41.30 o
   5   2   6      901.84      929.62     59.15 o
   6   2   6     6229.40     6226.56    134.44 o
   7   2   6     1328.83     1407.66    101.40 o
   8   2   6      167.71      223.98    110.21 o
   9   2   6      610.26      680.93    126.34 o
  10   2   6     3245.58     3383.11    177.61 o
  11   2   6     1724.46     1848.85    195.27 o
 -12   3   6      688.75      340.69    144.35 o
 -11   3   6      648.06      626.81    134.84 o
 -10   3   6       35.85      -14.31    114.72 o
  -9   3   6      774.93      693.82    125.22 o
  -8   3   6      519.88      373.41     97.87 o
  -7   3   6      406.25      432.11     83.18 o
  -6   3   6      562.55      596.36     50.79 o
  -5   3   6        1.77       45.09     38.86 o
  -4   3   6     2169.64     2227.84     73.70 o
  -3   3   6     1758.15     1752.39     44.35 o
  -2   3   6     4045.17     3576.83     60.35 o
  -1   3   6       95.19      152.21     29.05 o
   0   3   6      578.85      529.47     44.65 o
   1   3   6    14153.95    14122.14    165.12 o
   2   3   6    10768.84    10436.67    151.31 o
   3   3   6        1.78      -15.44     42.92 o
   4   3   6     2276.66     2336.97     75.95 o
   5   3   6     1570.36     1332.57     64.88 o
   6   3   6      461.48      362.29     73.41 o
   7   3   6      109.66       57.96     79.56 o
   8   3   6       87.36       37.85    108.58 o
   9   3   6      256.43      225.67    121.29 o
  10   3   6      510.52      840.49    138.02 o
  11   3   6      110.76      261.90    136.00 o
 -12   4   6      104.18      -87.65    276.51 o
 -11   4   6      226.38      474.26    133.79 o
 -10   4   6       95.16       49.81    102.83 o
  -9   4   6      680.32      625.72     97.85 o
  -8   4   6     3741.39     3374.82    143.11 o
  -7   4   6      235.49      181.87     62.27 o
  -6   4   6       31.47       40.45     55.23 o
  -5   4   6     2592.73     2617.11     69.03 o
  -4   4   6      407.22      380.48     51.47 o
  -3   4   6     2402.72     2224.76     67.15 o
  -2   4   6     2310.85     2239.66     50.79 o
  -1   4   6       22.69      -25.98     28.02 o
   0   4   6        0.00      -61.76     30.88 o
   1   4   6       32.01       43.90     35.13 o
   2   4   6     1362.25     1214.83     66.52 o
   3   4   6      222.58      264.89     54.21 o
   4   4   6     2278.70     2395.29     89.28 o
   5   4   6     2539.78     2414.17     94.65 o
   6   4   6      698.75      746.37     81.00 o
   7   4   6      454.56      236.01     85.95 o
   8   4   6       39.21       14.08     95.36 o
   9   4   6      100.69       91.66    120.63 o
  10   4   6        0.56       21.68    127.22 o
  11   4   6      540.55      201.61    140.44 o
 -11   5   6       52.69      -82.25    109.48 o
 -10   5   6      253.51      122.53    103.85 o
  -9   5   6      390.29      291.61    141.14 o
  -8   5   6      368.34      317.19     82.09 o
  -7   5   6      155.96      188.98     68.45 o
  -6   5   6      232.20      154.29     58.28 o
  -5   5   6     9326.37     9247.24    153.40 o
  -4   5   6      107.05      127.74     44.22 o
  -3   5   6       79.47       62.19     35.42 o
  -2   5   6     2331.63     2120.31     61.31 o
  -1   5   6        1.64      -15.36     32.09 o
   0   5   6      709.48      689.87     58.67 o
   1   5   6       67.20       27.17     40.87 o
   2   5   6       30.58      -24.88     45.87 o
   3   5   6      698.77      740.97     59.81 o
   4   5   6      165.51      131.71     56.86 o
   5   5   6      163.91       90.89     68.24 o
   6   5   6       93.15      -66.78     78.20 o
   7   5   6        0.84       13.57     79.10 o
   8   5   6     2925.14     3519.72    150.23 o
   9   5   6        4.17       21.34     99.65 o
  10   5   6       90.19      219.99    132.36 o
  11   5   6      194.01      285.28    142.10 o
 -11   6   6     1108.46      896.29    127.55 o
 -10   6   6      270.42      183.43    106.47 o
  -9   6   6      296.83      130.82     88.95 o
  -8   6   6      660.45      482.72    113.90 o
  -7   6   6      290.57      298.50     73.18 o
  -6   6   6       47.20      -41.41     63.76 o
  -5   6   6      508.07      553.10     70.31 o
  -4   6   6     3362.12     3494.47     85.43 o
  -3   6   6      323.34      217.83     44.45 o
  -2   6   6     6606.52     6836.28    101.89 o
  -1   6   6     3576.98     3718.84     68.08 o
   0   6   6      298.10      156.21     44.56 o
   1   6   6        2.53       31.31     35.37 o
   2   6   6      212.27       99.53     43.05 o
   3   6   6      772.41      852.28     59.81 o
   4   6   6       15.26      -34.69     58.33 o
   5   6   6     3078.82     2862.64    105.09 o
   6   6   6        1.21      -27.39     74.33 o
   7   6   6      233.36      194.51     83.12 o
   8   6   6      163.16      -30.05     92.26 o
   9   6   6        0.16        6.59    103.81 o
  10   6   6      109.21      176.42    110.19 o
 -11   7   6      337.72      273.39    121.48 o
 -10   7   6     1817.53     1789.80    154.44 o
  -9   7   6     2821.06     2791.30    141.39 o
  -8   7   6      120.15      -49.67     91.22 o
  -7   7   6        8.24     -149.01     80.49 o
  -6   7   6     3788.82     4237.75    127.94 o
  -5   7   6      611.20      679.58     72.21 o
  -4   7   6      409.15      345.01     65.67 o
  -3   7   6    10097.31    10211.79    164.36 o
  -2   7   6     2282.18     2387.22     69.55 o
  -1   7   6       75.81       81.41     38.81 o
   0   7   6      323.81      349.15     49.12 o
   1   7   6     1694.92     1630.88     60.35 o
   2   7   6     1077.78     1119.81     56.34 o
   3   7   6      250.15      197.98     55.05 o
   4   7   6      132.95      184.02     68.75 o
   5   7   6      154.55      187.41     93.21 o
   6   7   6     1896.51     1892.33     99.36 o
   7   7   6       96.64      159.35     84.03 o
   8   7   6      967.45      965.73    106.04 o
   9   7   6     1087.80     1209.96    121.43 o
  10   7   6       24.44     -209.76    109.14 o
 -10   8   6      375.14      187.02    129.58 o
  -9   8   6        4.94      -26.33     99.57 o
  -8   8   6     1695.26     1804.78    122.36 o
  -7   8   6      510.12      616.37    133.82 o
  -6   8   6     1772.52     1840.00     99.90 o
  -5   8   6      677.37      773.93     91.89 o
  -4   8   6     7794.40     7934.84    180.03 o
  -3   8   6     1864.80     1855.07     99.87 o
  -2   8   6       79.76       93.82     49.28 o
  -1   8   6     9929.50     9547.83    186.48 o
   0   8   6     5911.79     5976.60    135.69 o
   1   8   6     3100.55     3091.44     90.05 o
   2   8   6      771.27      828.17     63.57 o
   3   8   6     4294.69     4227.63    107.31 o
   4   8   6     5146.81     5394.40    146.97 o
   5   8   6       89.85      187.10     84.20 o
   6   8   6     2050.24     1823.47    109.75 o
   7   8   6     5642.02     6262.00    176.30 o
   8   8   6      618.40      704.65     98.14 o
   9   8   6     1642.69     1610.84    144.82 o
  10   8   6     1485.32     1585.47    201.83 o
 -10   9   6      614.23      819.62    124.03 o
  -9   9   6      661.11      505.30    182.73 o
  -8   9   6      966.25      943.35    109.34 o
  -7   9   6       78.22      124.27     89.53 o
  -6   9   6     3566.60     3931.92    173.97 o
  -5   9   6     2017.60     1992.38    159.36 o
  -4   9   6     1018.75      974.28     82.71 o
  -3   9   6     4504.55     4721.05    161.77 o
  -2   9   6    13179.67    13066.95    346.58 o
  -1   9   6     1873.51     2044.91    210.25 o
   0   9   6      153.32      133.11     68.64 o
   1   9   6    10722.72    10893.19    207.07 o
   2   9   6     4457.10     4310.06    113.81 o
   3   9   6      941.32      923.72     89.44 o
   4   9   6     1969.40     1917.68    123.51 o
   5   9   6     7406.36     7470.49    279.24 o
   6   9   6     2716.05     2880.02    135.52 o
   7   9   6      424.21      405.28    104.54 o
   8   9   6     3247.99     3207.76    198.76 o
   9   9   6     1647.81     1952.63    164.83 o
  -9  10   6      686.44      830.34    122.31 o
  -8  10   6     1742.00     1781.97    149.24 o
  -7  10   6     2882.22     2702.46    156.19 o
  -6  10   6      121.48       94.24     98.87 o
  -5  10   6     1845.63     1982.57    117.08 o
  -4  10   6     3270.81     3168.10    117.53 o
  -3  10   6     2201.87     2331.91    127.91 o
  -2  10   6        9.02     -134.21    122.73 o
  -1  10   6     2035.92     2037.16    232.07 o
   0  10   6     5450.67     5717.26    165.98 o
   1  10   6       26.20       66.51     67.35 o
   2  10   6      180.60      169.07     72.41 o
   3  10   6     1503.19     1576.17    100.31 o
   4  10   6     1251.03      995.56     97.49 o
   5  10   6       17.03      -75.71     86.69 o
   6  10   6     1056.80      952.73    105.77 o
   7  10   6     1652.25     1683.07    124.86 o
   8  10   6      341.11      516.86    115.15 o
  -9  11   6      192.88       32.56    317.18 o
  -8  11   6        0.21       -3.86    125.91 o
  -7  11   6      955.87      888.26    132.49 o
  -6  11   6     1174.54     1196.42    128.74 o
  -5  11   6       37.78       57.58     92.57 o
  -4  11   6     1016.49     1149.89    118.00 o
  -3  11   6      708.62      557.85    104.70 o
  -2  11   6     1272.32     1324.35    143.13 o
  -1  11   6        0.86      -25.73    112.10 o
   0  11   6     1107.22     1076.01    129.69 o
   1  11   6      887.40      784.15    114.74 o
   2  11   6      322.54      227.02     73.89 o
   3  11   6      126.22       97.79     77.55 o
   4  11   6       34.09       89.33     87.15 o
   5  11   6     1255.58     1288.49    131.05 o
   6  11   6      609.55      690.53    129.11 o
   7  11   6      250.73      245.15    135.91 o
   8  11   6       23.77       36.59    251.65 o
  -8  12   6      637.70      677.18    142.04 o
  -7  12   6      969.22     1016.46    148.79 o
  -6  12   6      219.45       97.39    115.44 o
  -5  12   6      130.61       77.29     80.84 o
  -4  12   6        0.57      -90.94    107.17 o
  -3  12   6      315.84      279.73    129.89 o
  -2  12   6       20.13      101.62    140.88 o
  -1  12   6       98.90      -52.92    131.75 o
   0  12   6      174.66      470.39    226.36 o
   1  12   6        5.56     -157.82    254.83 o
   2  12   6      139.61      187.21    129.32 o
   3  12   6       35.13      115.15     85.54 o
   4  12   6      168.00      312.67    105.66 o
   5  12   6      107.91      175.37    143.36 o
   6  12   6      207.44       22.65    177.01 o
   7  12   6      226.65      328.61    164.70 o
  -7  13   6      214.93       98.75    124.92 o
  -6  13   6        6.26       27.77    112.74 o
  -5  13   6       33.48      -95.33    138.73 o
  -4  13   6       15.67       32.14    171.36 o
  -3  13   6       17.12      -88.72    161.88 o
  -2  13   6        0.27      113.57    174.71 o
  -1  13   6      344.92      346.59    183.04 o
   0  13   6      783.43      886.02    194.01 o
   1  13   6      435.85      570.22    182.76 o
   2  13   6     1198.74     1044.66    153.32 o
   3  13   6      102.94       57.91     88.74 o
   4  13   6      521.61      503.29    113.07 o
   5  13   6      388.58      189.88    145.58 o
   6  13   6      363.45      570.36    173.55 o
  -6  14   6      152.83      279.22    649.71 o
  -5  14   6      350.86      340.07    151.48 o
  -4  14   6      181.32      118.96    175.74 o
  -3  14   6       53.41        2.69    200.63 o
  -2  14   6      149.28      -70.82    175.67 o
  -1  14   6     1058.05     1410.99    237.66 o
   0  14   6      123.46     -168.45    183.10 o
   1  14   6      164.94       53.20    182.60 o
   2  14   6       73.99       90.43    344.74 o
   3  14   6      241.47      353.51    152.32 o
   4  14   6      418.46      531.64    178.41 o
   5  14   6      116.63       82.78    138.80 o
  -4  15   6      543.59      760.04    236.86 o
  -3  15   6      497.56      333.26    191.42 o
  -2  15   6     1445.13     1541.77    433.26 o
  -1  15   6      650.09     1051.42    222.03 o
   0  15   6      265.06      637.39    212.13 o
   1  15   6      557.71      687.21    198.73 o
   2  15   6      450.10      298.45    335.70 o
   3  15   6       26.10      238.50    182.08 o
 -12   1   7      681.06      686.87    126.53 o
 -11   1   7       39.47      116.22     91.39 o
 -10   1   7       31.99       -5.81     86.53 o
  -9   1   7     1155.34      977.95    179.91 o
  -8   1   7       60.87      118.36    105.03 o
  -7   1   7        1.38       32.99     55.71 o
  -6   1   7       95.64       50.82     44.52 o
  -5   1   7     2126.85     1932.51     54.43 o
  -4   1   7     2662.11     2395.39     60.91 o
  -3   1   7      202.91       98.15     36.14 o
  -2   1   7     3983.77     3594.46     68.67 o
  -1   1   7        2.50       57.52     33.71 o
   0   1   7     1488.84     1257.42     44.92 o
   1   1   7      805.08      641.49     42.18 o
   2   1   7       66.65      -19.00     34.59 o
   3   1   7     4463.05     3971.39     80.31 o
   4   1   7      346.79      347.71     46.41 o
   5   1   7      263.28      169.79     46.82 o
   6   1   7      149.52      183.50     66.29 o
   7   1   7     1814.78     1919.04     97.04 o
   8   1   7        0.01      -80.26     95.90 o
   9   1   7        1.99     -153.99    117.48 o
  10   1   7      484.23      424.04    162.39 o
  11   1   7      469.41      197.38    197.75 o
 -12   2   7      196.48       48.39    121.92 o
 -11   2   7      834.99      702.20    189.84 o
 -10   2   7     1195.00     1014.26    167.40 o
  -9   2   7      266.57      159.20     80.65 o
  -8   2   7       44.12       83.81     66.00 o
  -7   2   7     3885.65     4085.82    104.80 o
  -6   2   7     1729.59     1805.84     70.81 o
  -5   2   7      315.75      307.84     46.28 o
  -4   2   7     1376.51     1400.47     61.75 o
  -3   2   7    14150.56    14066.08    158.08 o
  -2   2   7     1300.09     1500.53     43.59 o
  -1   2   7      940.29     1068.13     43.08 o
   0   2   7     1721.46     1964.34     53.70 o
   1   2   7    18309.14    18557.71    217.13 o
   2   2   7     1317.00     1206.54     68.83 o
   3   2   7        4.23      -38.39     37.73 o
   4   2   7      513.79      652.11     47.81 o
   5   2   7     7472.03     7296.71    122.01 o
   6   2   7       47.87      -11.81     65.59 o
   7   2   7       22.24       17.20     88.23 o
   8   2   7      910.19     1028.24    126.67 o
   9   2   7      130.19      240.63    121.80 o
  10   2   7       51.86      -23.28    180.56 o
  11   2   7      362.56      502.86    173.93 o
 -12   3   7     1628.11      679.18    424.62 o
 -11   3   7     1499.49     1443.61    218.10 o
 -10   3   7      302.59      206.68    118.51 o
  -9   3   7     2684.49     2794.84    121.32 o
  -8   3   7     6272.69     6199.46    246.56 o
  -7   3   7     7426.93     7370.82    125.92 o
  -6   3   7      431.04      424.40     50.95 o
  -5   3   7     7109.94     7083.01    107.25 o
  -4   3   7     9871.66    10278.73    156.10 o
  -3   3   7       31.20       64.88     51.31 o
  -2   3   7     4786.44     5113.18     75.02 o
  -1   3   7    19582.66    19127.82    191.53 o
   0   3   7      464.44      613.18     52.15 o
   1   3   7     1063.95     1225.73     43.48 o
   2   3   7    10915.14    10570.23    134.57 o
   3   3   7    16004.73    15599.29    217.83 o
   4   3   7      120.23      127.76     51.74 o
   5   3   7     2594.57     2396.11     86.39 o
   6   3   7     6689.03     6556.94    165.41 o
   7   3   7     4226.72     4390.79    155.61 o
   8   3   7      577.65      455.68    121.27 o
   9   3   7     1717.37     2078.01    179.21 o
  10   3   7     1066.33     1411.87    152.64 o
  11   3   7      365.17      195.47    221.02 o
 -11   4   7     1579.42     1440.31    253.58 o
 -10   4   7     1064.64      842.97    226.24 o
  -9   4   7     1314.58     1152.95    123.04 o
  -8   4   7     2023.71     2081.04    117.10 o
  -7   4   7     4524.04     4745.16    121.93 o
  -6   4   7    11457.75    11221.39    182.13 o
  -5   4   7      891.84      905.84     75.58 o
  -4   4   7     2186.01     2101.09     55.19 o
  -3   4   7    29808.14    30816.10    299.66 o
  -2   4   7     6327.19     6288.77     88.12 o
  -1   4   7       19.64       45.43     31.66 o
   0   4   7     3397.12     3548.70     68.21 o
   1   4   7    17295.94    16633.29    177.91 o
   2   4   7     3220.44     3154.78     82.74 o
   3   4   7        1.48      -40.31     48.92 o
   4   4   7    13248.23    13329.25    196.91 o
   5   4   7     5614.30     5764.49    142.86 o
   6   4   7     1781.97     1819.11    121.17 o
   7   4   7     2245.58     2328.64    117.26 o
   8   4   7     1836.67     1824.21    122.69 o
   9   4   7      187.96       69.16    123.99 o
  10   4   7      428.80      424.08    138.38 o
 -11   5   7      463.51      284.17    115.56 o
 -10   5   7      960.47      792.92    163.94 o
  -9   5   7     2431.34     2395.17    125.31 o
  -8   5   7     4339.40     4453.29    142.93 o
  -7   5   7      456.09      512.26     73.54 o
  -6   5   7      341.44      356.33     62.46 o
  -5   5   7     2096.27     2110.44     74.08 o
  -4   5   7     6463.32     6517.39    103.62 o
  -3   5   7      501.27      426.34     38.79 o
  -2   5   7     2307.37     2069.44     53.82 o
  -1   5   7      956.01     1032.32     47.46 o
   0   5   7        9.03       68.89     33.34 o
   1   5   7      128.12       73.85     40.64 o
   2   5   7     3327.60     3390.39     80.74 o
   3   5   7     6768.71     6462.27    144.16 o
   4   5   7      989.66      953.28     72.46 o
   5   5   7     1503.94     1537.48     90.16 o
   6   5   7    10462.74    10382.34    205.07 o
   7   5   7     5225.94     5491.33    165.43 o
   8   5   7      567.89      562.31    107.26 o
   9   5   7     1004.25      966.46    115.83 o
  10   5   7     1902.57     2096.48    167.73 o
 -11   6   7      142.15       23.59    114.91 o
 -10   6   7      598.50      603.17    115.51 o
  -9   6   7      223.63      174.08     89.70 o
  -8   6   7     1480.31     1499.28    166.67 o
  -7   6   7     2662.76     2753.53    168.76 o
  -6   6   7     4448.17     4470.05    121.75 o
  -5   6   7      228.90      258.40     59.23 o
  -4   6   7     6150.49     5835.77    126.80 o
  -3   6   7     8449.48     8286.34    124.65 o
  -2   6   7     5010.32     4953.37     81.12 o
  -1   6   7        0.10       38.37     36.11 o
   0   6   7      891.53      832.31     56.22 o
   1   6   7       86.34      115.52     40.21 o
   2   6   7     3782.47     3555.46     84.42 o
   3   6   7      113.82       -8.53     65.54 o
   4   6   7     2716.85     2603.79    102.07 o
   5   6   7     2603.06     2631.53    113.66 o
   6   6   7     1351.82     1578.33     96.93 o
   7   6   7      109.75      160.20     85.75 o
   8   6   7     1228.08     1249.44    119.02 o
   9   6   7        5.38       24.11    161.90 o
  10   6   7       22.31       98.35    132.67 o
 -10   7   7      265.58        7.64    120.16 o
  -9   7   7       18.35      -96.83     96.61 o
  -8   7   7     1786.52     1587.76    112.23 o
  -7   7   7     4740.77     5116.98    179.96 o
  -6   7   7      885.45      872.18     82.13 o
  -5   7   7     1336.33     1366.42     82.17 o
  -4   7   7     3022.57     2963.39    101.22 o
  -3   7   7      911.65     1006.70     90.00 o
  -2   7   7     4082.04     3824.41    102.70 o
  -1   7   7        0.54       34.21     44.06 o
   0   7   7      797.95      977.24     60.98 o
   1   7   7     1291.85     1312.52     65.16 o
   2   7   7     1147.18     1087.09     63.62 o
   3   7   7      277.24      313.79     63.65 o
   4   7   7      395.53      371.06     77.59 o
   5   7   7     3692.42     3422.10    121.41 o
   6   7   7     5446.29     5729.37    144.87 o
   7   7   7      542.27      306.36     90.48 o
   8   7   7      113.66      244.26    114.10 o
   9   7   7      581.46      665.59    118.72 o
  10   7   7      714.94      615.55    125.70 o
 -10   8   7      334.80      242.90    116.09 o
  -9   8   7        1.86      119.91    105.86 o
  -8   8   7      152.19      -44.96     97.88 o
  -7   8   7      178.02      109.50     86.80 o
  -6   8   7     3116.89     3314.95    142.43 o
  -5   8   7       35.46      137.57     86.64 o
  -4   8   7     1353.14     1236.85     87.35 o
  -3   8   7     3699.24     3487.08    116.19 o
  -2   8   7     3611.96     3696.93     92.26 o
  -1   8   7       41.93       15.87     51.75 o
   0   8   7      550.83      558.21     73.82 o
   1   8   7      552.15      536.11     64.82 o
   2   8   7      587.22      552.64     65.42 o
   3   8   7     1132.43     1007.64     70.47 o
   4   8   7      548.19      462.24     85.59 o
   5   8   7      302.64      289.20     88.91 o
   6   8   7        4.56       -2.49     90.39 o
   7   8   7      944.24      956.17    106.03 o
   8   8   7       53.25        8.66     99.98 o
   9   8   7      707.63      579.57    120.99 o
 -10   9   7        0.35      -74.63    167.12 o
  -9   9   7      341.30      260.86    110.77 o
  -8   9   7      572.21      552.23    103.56 o
  -7   9   7      754.95      651.07    112.41 o
  -6   9   7      653.67      679.42    105.56 o
  -5   9   7      931.08      868.42    111.00 o
  -4   9   7     1441.03     1387.85     91.65 o
  -3   9   7     1333.60     1196.28     94.12 o
  -2   9   7       92.45       81.48     84.68 o
  -1   9   7      842.72      847.88     98.79 o
   0   9   7     2283.15     2381.67    115.62 o
   1   9   7       60.18       87.52     69.59 o
   2   9   7      982.61      792.13     73.11 o
   3   9   7      539.53      434.60     80.20 o
   4   9   7      232.28      188.15     89.42 o
   5   9   7       81.76       61.77     95.68 o
   6   9   7      287.24      515.11    109.34 o
   7   9   7       10.26      -72.37    104.30 o
   8   9   7      244.02      227.29    115.73 o
   9   9   7        0.29      -34.38    166.56 o
  -9  10   7     1673.59     1559.48    174.21 o
  -8  10   7       44.19      201.96    126.97 o
  -7  10   7      239.50       48.34    116.61 o
  -6  10   7     2190.27     2188.14    131.10 o
  -5  10   7      631.83      619.01    100.56 o
  -4  10   7      481.25      374.51     91.62 o
  -3  10   7      656.18      749.14     85.74 o
  -2  10   7     2553.32     2291.82    156.48 o
  -1  10   7       87.18      -69.65    112.93 o
   0  10   7     1711.37     1834.14    125.68 o
   1  10   7     4082.53     4110.97    127.32 o
   2  10   7        8.23        4.98     74.24 o
   3  10   7     3394.04     3284.79    139.15 o
   4  10   7     5066.73     5260.72    168.65 o
   5  10   7       91.01       28.76     93.11 o
   6  10   7        3.78     -170.73     98.01 o
   7  10   7      653.81      596.33    119.53 o
   8  10   7     2213.40     2208.80    146.62 o
  -8  11   7     1130.55     1350.08    149.58 o
  -7  11   7       69.30      -22.51    119.77 o
  -6  11   7     2867.46     3035.57    221.50 o
  -5  11   7     1541.58     1526.12    176.65 o
  -4  11   7     2531.43     2707.94    169.60 o
  -3  11   7      200.67       84.02    101.10 o
  -2  11   7      721.55      685.00    131.82 o
  -1  11   7     5087.43     4927.42    218.91 o
   0  11   7     4139.76     4173.40    174.43 o
   1  11   7        0.50     -200.61    100.31 o
   2  11   7     5121.66     5565.38    151.98 o
   3  11   7      797.61      541.95     95.10 o
   4  11   7      374.26      419.10     99.74 o
   5  11   7      156.83      220.07     97.46 o
   6  11   7      528.36      319.48    122.76 o
   7  11   7      279.86      192.21    110.33 o
  -7  12   7     1144.15      836.21    159.28 o
  -6  12   7     1347.76     1359.12    136.39 o
  -5  12   7      363.57      272.56     83.20 o
  -4  12   7      188.28      303.45    114.28 o
  -3  12   7       87.62     -248.37    124.18 o
  -2  12   7      609.32      501.94    140.34 o
  -1  12   7       13.98       72.76    124.92 o
   0  12   7     1660.45     1575.75    154.04 o
   1  12   7     2156.49     2385.84    131.36 o
   2  12   7       35.83      142.92     99.83 o
   3  12   7      375.82      407.18    113.99 o
   4  12   7     1754.21     2125.12    179.66 o
   5  12   7      232.61       75.35    121.69 o
   6  12   7      445.93      401.72    233.74 o
   7  12   7      115.58     -121.71    216.21 o
  -6  13   7      987.60     1000.72    126.65 o
  -5  13   7     1774.42     1886.27    180.73 o
  -4  13   7      403.11      507.00    185.58 o
  -3  13   7      155.23       68.64    180.39 o
  -2  13   7      514.74      692.45    213.69 o
  -1  13   7     2660.75     2796.24    248.52 o
   0  13   7     2806.56     2651.02    245.06 o
   1  13   7      436.75      336.91    261.15 o
   2  13   7     1149.18     1164.79    163.63 o
   3  13   7     1501.07     1632.35    130.54 o
   4  13   7      103.20       25.65    131.47 o
   5  13   7        0.43      -88.94    114.73 o
   6  13   7      424.58      214.72    159.96 o
  -5  14   7      703.44      601.48    206.21 o
  -4  14   7       11.56      189.62    181.80 o
  -3  14   7      485.48      911.24    198.19 o
  -2  14   7     1594.18     1749.94    259.73 o
  -1  14   7      262.91      750.76    331.63 o
   0  14   7     2560.12     2707.46    255.00 o
   1  14   7     3026.19     3403.64    270.06 o
   2  14   7      413.51      327.46    412.51 o
   3  14   7     1278.35     1499.87    180.35 o
   4  14   7     1880.05     1661.50    178.93 o
  -3  15   7      380.98      526.53    195.69 o
  -2  15   7      178.76       10.44    185.41 o
  -1  15   7     2061.31     2720.34    265.92 o
   0  15   7     1236.31     1464.39    677.27 o
   1  15   7      148.10       22.21    196.36 o
   2  15   7     1409.16     1860.43    247.08 o
 -12   0   8     2631.12     -364.16    872.91 o
 -11   0   8        2.82      124.71    148.56 o
 -10   0   8      117.71       29.51    154.69 o
  -9   0   8     2942.06     2963.67    180.79 o
  -8   0   8      149.06      214.01    120.37 o
  -7   0   8      170.71       75.75     85.78 o
  -6   0   8      188.65      227.10     65.04 o
  -5   0   8     2306.62     2043.61    125.82 o
  -4   0   8      659.87      436.62     67.44 o
  -3   0   8     7120.97     6333.34    142.63 o
  -2   0   8     3807.57     4229.78    165.53 o
  -1   0   8     5464.43     5304.90    122.91 o
   0   0   8      289.84      312.95     61.97 o
   1   0   8    17979.55    17261.19    320.16 o
   2   0   8     6131.61     5867.06    121.96 o
   3   0   8     3489.42     3170.00     93.27 o
   4   0   8      249.24       79.54     67.22 o
   5   0   8      197.84      265.45     83.93 o
   6   0   8     6297.76     6244.61    223.38 o
   7   0   8     2993.10     2875.09    165.40 o
   8   0   8       31.20       39.30    123.20 o
   9   0   8     6172.94     7717.88    266.04 o
  10   0   8     1758.10     2057.03    236.13 o
  11   0   8        9.80     -335.25    294.59 o
 -12   1   8      725.66      368.23    675.66 o
 -11   1   8     3239.34     3142.97    142.21 o
 -10   1   8     2366.14     2137.23    195.62 o
  -9   1   8      370.20      326.44     99.26 o
  -8   1   8     4851.23     4901.00    127.94 o
  -7   1   8     1988.11     2039.13    108.73 o
  -6   1   8     1882.99     1761.84     66.57 o
  -5   1   8      430.59      428.42     44.43 o
  -4   1   8     1420.59     1427.90     50.01 o
  -3   1   8    10945.91    11610.83    142.84 o
  -2   1   8     9811.24    10286.62    130.32 o
  -1   1   8     3169.13     2814.29     65.21 o
   0   1   8     3129.90     3270.92     68.94 o
   1   1   8     4387.01     4525.72     86.53 o
   2   1   8      360.03      443.01     41.72 o
   3   1   8     2848.84     2596.13     63.82 o
   4   1   8      140.59      241.27     47.85 o
   5   1   8       69.37       54.26     63.65 o
   6   1   8       29.23       53.67     71.92 o
   7   1   8     3570.04     3924.55    145.59 o
   8   1   8     2548.55     2456.45    154.68 o
   9   1   8      170.08     -209.48    123.41 o
  10   1   8     2617.76     2383.61    206.23 o
  11   1   8     3612.98     4117.54    328.36 o
 -11   2   8     1497.27     1265.24    234.12 o
 -10   2   8      280.83      366.40     79.77 o
  -9   2   8     1426.93     1286.48    123.94 o
  -8   2   8     1633.70     1574.84    124.57 o
  -7   2   8      917.23     1005.38     65.55 o
  -6   2   8      363.71      420.51     57.11 o
  -5   2   8     3078.29     2790.96     74.35 o
  -4   2   8      784.12      946.16     62.83 o
  -3   2   8     1403.53     1384.36     55.87 o
  -2   2   8    22645.43    22452.77    226.93 o
  -1   2   8    10790.58    11383.25    128.81 o
   0   2   8       60.70       50.54     34.48 o
   1   2   8    19148.96    18024.18    225.24 o
   2   2   8    11273.77    10936.25    155.51 o
   3   2   8      606.80      529.71     45.74 o
   4   2   8     1083.90     1042.13     57.23 o
   5   2   8     3188.71     3077.07     90.38 o
   6   2   8     1899.19     1921.21    102.75 o
   7   2   8     1393.25     1716.53    117.87 o
   8   2   8      745.20      848.20    153.19 o
   9   2   8     1460.01     1415.87    174.16 o
  10   2   8      652.07      976.20    177.66 o
 -11   3   8      536.95      587.09    142.09 o
 -10   3   8     1095.03      988.36    102.85 o
  -9   3   8       56.63       87.59     89.23 o
  -8   3   8     2066.45     2019.39    123.59 o
  -7   3   8     2999.73     2805.46     80.43 o
  -6   3   8      534.15      472.26     54.40 o
  -5   3   8      219.09      111.15     45.52 o
  -4   3   8     1909.09     1801.09     56.56 o
  -3   3   8    18400.27    18842.83    187.90 o
  -2   3   8     2962.20     3197.04     64.82 o
  -1   3   8      237.25      103.06     38.35 o
   0   3   8     7279.12     6969.30     99.73 o
   1   3   8      158.35      209.94     43.64 o
   2   3   8     2478.88     2497.10     79.03 o
   3   3   8      872.89      934.86     54.61 o
   4   3   8       84.69      -23.48     55.25 o
   5   3   8      788.76      715.04     70.17 o
   6   3   8      523.45      485.07     85.79 o
   7   3   8      557.85      549.39    102.65 o
   8   3   8      634.14      524.42    126.07 o
   9   3   8       22.04       97.47    125.33 o
  10   3   8     1111.67     1201.76    193.84 o
 -11   4   8      219.37        9.43    133.94 o
 -10   4   8       33.93       -1.64    102.57 o
  -9   4   8       43.39       25.85     97.88 o
  -8   4   8      968.74     1188.22    112.54 o
  -7   4   8       72.05      110.26     65.91 o
  -6   4   8       82.82       59.55     49.76 o
  -5   4   8     1060.51     1108.39     57.52 o
  -4   4   8       75.09       71.37     40.99 o
  -3   4   8     1004.23     1187.65     53.90 o
  -2   4   8      102.64      -37.60     37.37 o
  -1   4   8      885.27      768.06     41.12 o
   0   4   8     2303.35     2264.42     58.59 o
   1   4   8        7.53       77.48     37.67 o
   2   4   8       89.94      -24.35     50.66 o
   3   4   8      132.76      168.63     55.36 o
   4   4   8       59.31      112.22     57.71 o
   5   4   8      363.53      259.47     76.11 o
   6   4   8      573.24      604.48     91.00 o
   7   4   8     1700.04     1522.50    116.12 o
   8   4   8      355.60       43.21    118.97 o
   9   4   8        6.40      -56.06    126.66 o
  10   4   8      499.52      444.29    140.02 o
 -11   5   8      149.94       61.39    142.80 o
 -10   5   8      605.27      720.87    196.82 o
  -9   5   8      379.57      220.62    117.02 o
  -8   5   8      353.81      314.42     80.37 o
  -7   5   8      583.61      633.31     72.84 o
  -6   5   8      940.80      893.95     68.07 o
  -5   5   8     1027.91      975.74     88.83 o
  -4   5   8     1543.14     1504.72     54.75 o
  -3   5   8      770.24      840.81     44.08 o
  -2   5   8     1244.68     1276.13     72.95 o
  -1   5   8     3968.83     3954.94     77.11 o
   0   5   8     1799.04     1718.13     61.35 o
   1   5   8      544.32      451.95     53.00 o
   2   5   8      806.23      822.84     53.05 o
   3   5   8     6072.84     5547.51    128.77 o
   4   5   8      532.00      571.24     87.39 o
   5   5   8       10.50       91.73     85.04 o
   6   5   8      865.87      784.54     89.47 o
   7   5   8      550.95      614.29     98.75 o
   8   5   8       64.94      181.42    103.28 o
   9   5   8      346.46      459.41    132.34 o
  10   5   8       64.66       72.62    135.32 o
 -11   6   8        6.60       16.83    178.39 o
 -10   6   8       21.51      -88.47    128.91 o
  -9   6   8       65.76      185.20     89.43 o
  -8   6   8     1257.91     1379.98    139.87 o
  -7   6   8      420.54      312.97     78.10 o
  -6   6   8      919.50      898.68     88.23 o
  -5   6   8     2175.43     2290.71     79.87 o
  -4   6   8      843.83      882.20     76.64 o
  -3   6   8     1452.35     1524.72     78.95 o
  -2   6   8     1060.09     1109.66     64.16 o
  -1   6   8       29.14      -20.61     38.33 o
   0   6   8      346.33      228.98     55.02 o
   1   6   8        1.75        8.36     49.50 o
   2   6   8      287.33      289.04     55.56 o
   3   6   8      270.75      161.23     67.01 o
   4   6   8      684.65      687.83     82.42 o
   5   6   8     2350.05     2456.52    109.93 o
   6   6   8       37.18        3.21     76.70 o
   7   6   8       31.68      -51.00     95.55 o
   8   6   8      652.06      661.79    113.75 o
   9   6   8      388.87      254.23    114.51 o
  10   6   8      374.00      293.98    141.18 o
 -10   7   8       37.92       24.48    217.82 o
  -9   7   8       35.03       76.86     97.52 o
  -8   7   8     1346.57     1409.58    138.54 o
  -7   7   8      708.89      732.90     91.04 o
  -6   7   8       35.24      -37.81     74.86 o
  -5   7   8      901.71      883.68     93.78 o
  -4   7   8     2340.41     2477.44     99.33 o
  -3   7   8     2162.54     2173.41     81.45 o
  -2   7   8        0.11      -62.69     43.35 o
  -1   7   8      273.58      291.07     49.20 o
   0   7   8        5.25      -39.99     56.13 o
   1   7   8     2257.68     2112.63     82.61 o
   2   7   8        2.02      -74.02     58.26 o
   3   7   8      171.37       43.42     62.14 o
   4   7   8     6580.84     6534.67    179.84 o
   5   7   8       12.65     -139.99     80.82 o
   6   7   8       68.01       12.33     87.28 o
   7   7   8     2069.94     2119.57    112.32 o
   8   7   8     1668.33     1852.28    150.71 o
   9   7   8      330.91      439.90    119.45 o
 -10   8   8      369.57      170.88    124.96 o
  -9   8   8     2054.11     2164.00    253.31 o
  -8   8   8      500.79      603.22    109.32 o
  -7   8   8       19.82       -1.27     87.10 o
  -6   8   8     5709.38     6311.83    166.55 o
  -5   8   8     3930.89     4236.29    157.49 o
  -4   8   8     1245.22     1436.30     94.47 o
  -3   8   8      927.46     1083.67    105.93 o
  -2   8   8     3865.98     3753.77     94.28 o
  -1   8   8     3867.36     3873.06    116.08 o
   0   8   8       32.44       27.34     61.67 o
   1   8   8       83.03       -2.10     65.00 o
   2   8   8     4737.14     4656.29    127.46 o
   3   8   8     3139.39     2855.81     98.08 o
   4   8   8     1397.22     1320.49     90.19 o
   5   8   8     2481.91     2147.91    128.11 o
   6   8   8     4903.11     5489.72    172.47 o
   7   8   8       46.56       56.10    100.72 o
   8   8   8      540.59      354.88    113.22 o
   9   8   8     1653.14     1632.92    132.97 o
  -9   9   8      269.74      216.17    112.39 o
  -8   9   8     1733.00     1906.47    137.06 o
  -7   9   8     4023.21     4136.45    314.68 o
  -6   9   8     3088.74     3196.77    174.51 o
  -5   9   8      472.62      402.10     98.56 o
  -4   9   8     5073.00     5397.50    222.51 o
  -3   9   8     8014.48     7975.11    193.05 o
  -2   9   8      216.88      393.76    111.60 o
  -1   9   8      292.89      139.90     94.26 o
   0   9   8     5654.29     6006.46    192.23 o
   1   9   8     2949.36     2870.84    113.18 o
   2   9   8      549.86      576.09    100.83 o
   3   9   8     3000.06     3057.55    119.93 o
   4   9   8     5474.72     5443.57    140.88 o
   5   9   8      398.05      428.58     90.14 o
   6   9   8     1959.03     2146.74    134.87 o
   7   9   8     1885.23     1676.86    133.17 o
   8   9   8      931.76     1143.82    134.51 o
  -9  10   8      971.30      687.93    147.14 o
  -8  10   8      817.40      455.36    163.10 o
  -7  10   8      110.77      284.78    112.26 o
  -6  10   8      943.79      982.67    116.70 o
  -5  10   8     3385.75     3672.12    164.91 o
  -4  10   8       80.69      134.30     84.17 o
  -3  10   8      154.16      163.59    100.30 o
  -2  10   8     3650.74     3887.32    433.15 o
  -1  10   8     1429.25     1420.78    110.72 o
   0  10   8        1.22       53.68     82.50 o
   1  10   8     2343.77     2036.59    100.33 o
   2  10   8     3851.44     3984.46    149.03 o
   3  10   8      952.41      919.95    123.08 o
   4  10   8      153.73        0.31    130.61 o
   5  10   8     1553.83     1582.03    133.63 o
   6  10   8     1680.91     1571.88    110.10 o
   7  10   8      127.45      100.60    113.87 o
   8  10   8      456.96      396.60    173.99 o
  -8  11   8      273.13       42.33    133.45 o
  -7  11   8      939.81     1049.47    139.07 o
  -6  11   8      342.25      389.10    108.98 o
  -5  11   8      153.53      180.61    108.52 o
  -4  11   8      717.64      693.48     96.05 o
  -3  11   8      427.94      453.09    111.39 o
  -2  11   8      234.74      255.07    128.01 o
  -1  11   8       64.93       50.60    122.62 o
   0  11   8      757.35      649.68    105.48 o
   1  11   8      383.41      248.59     74.87 o
   2  11   8       31.34      -34.11     81.97 o
   3  11   8       50.72      137.66     94.26 o
   4  11   8      379.37      472.18    101.95 o
   5  11   8      524.32      610.19    110.83 o
   6  11   8        0.10     -139.82    113.16 o
   7  11   8      256.83      358.64    118.02 o
  -7  12   8       64.35      139.08    129.79 o
  -6  12   8      114.30       66.96    106.07 o
  -5  12   8        1.24      -60.25     79.92 o
  -4  12   8        4.20     -205.68    111.83 o
  -3  12   8      584.81      552.96    146.06 o
  -2  12   8      364.33      548.49    139.85 o
  -1  12   8      583.00      533.06    137.06 o
   0  12   8      177.50      345.42    154.58 o
   1  12   8     1248.63     1531.69    122.96 o
   2  12   8      427.98      496.14     95.57 o
   3  12   8      911.64      803.79    107.05 o
   4  12   8      234.81       68.80    114.33 o
   5  12   8      120.93      193.60    131.73 o
   6  12   8      173.88      107.57    197.99 o
  -6  13   8      267.23      287.14    160.86 o
  -5  13   8       64.72       92.04    167.73 o
  -4  13   8      166.95      238.88    186.56 o
  -3  13   8      431.19      570.97    190.81 o
  -2  13   8     1234.11     1223.35    202.58 o
  -1  13   8       13.65      -36.76    175.62 o
   0  13   8       23.61       78.94    186.53 o
   1  13   8       19.30       -2.72    181.89 o
   2  13   8        0.03      157.77    126.00 o
   3  13   8       13.48      130.11    106.72 o
   4  13   8       12.21      -32.31    115.71 o
   5  13   8      174.96      266.72    197.56 o
  -5  14   8      787.33      682.24    713.87 o
  -4  14   8      121.54      196.52    189.55 o
  -3  14   8        6.44      338.26    194.38 o
  -2  14   8        5.06     -202.13    183.15 o
  -1  14   8      165.77      167.07    194.21 o
   0  14   8       28.98       79.60    227.26 o
   1  14   8      131.21      250.16    237.20 o
   2  14   8       37.58       64.65    297.75 o
   3  14   8        8.36       39.78    128.51 o
  -2  15   8       13.16      204.24    318.21 o
  -1  15   8     1480.61     1726.76    301.15 o
   0  15   8     2046.00     2769.51    276.59 o
   1  15   8     1360.87     1689.67    248.85 o
 -11   1   9       36.79        7.27     99.09 o
 -10   1   9      468.16      503.62    124.68 o
  -9   1   9       70.32      -44.31     96.83 o
  -8   1   9        1.81       57.66     66.71 o
  -7   1   9      283.84      194.75     64.28 o
  -6   1   9       43.67       12.19     52.74 o
  -5   1   9        2.82        0.46     44.05 o
  -4   1   9       19.34      -51.55     40.79 o
  -3   1   9       10.60       19.14     41.89 o
  -2   1   9      393.72      381.14     43.82 o
  -1   1   9      805.39      743.44     44.98 o
   0   1   9      956.96      999.89     46.82 o
   1   1   9      488.08      336.90     46.30 o
   2   1   9     5483.93     5394.43     91.89 o
   3   1   9      243.53      222.84     44.46 o
   4   1   9      579.42      525.00     53.15 o
   5   1   9       98.72       74.50     67.98 o
   6   1   9     1057.96     1054.03     98.44 o
   7   1   9      164.26      286.26     94.02 o
   8   1   9      115.54      124.59    122.71 o
   9   1   9      303.99      259.99    132.41 o
  10   1   9      402.43      406.98    176.93 o
 -11   2   9      788.64      501.07    126.00 o
 -10   2   9      423.60      357.77     84.78 o
  -9   2   9        6.08       -0.62     74.49 o
  -8   2   9     2831.17     2861.66    105.48 o
  -7   2   9      215.41      198.97     74.51 o
  -6   2   9      295.69      259.64     57.84 o
  -5   2   9      824.93      900.29     55.34 o
  -4   2   9     4601.85     4523.20     79.42 o
  -3   2   9      272.16      351.06     53.30 o
  -2   2   9       64.64       28.29     38.78 o
  -1   2   9      705.94      763.91     61.62 o
   0   2   9     5189.90     4930.25     80.47 o
   1   2   9      637.87      734.57     51.03 o
   2   2   9      384.82      250.24     52.58 o
   3   2   9     3240.96     3174.18     82.29 o
   4   2   9     1874.36     1731.89     72.07 o
   5   2   9      330.29      324.59     72.75 o
   6   2   9      609.15      601.33    104.34 o
   7   2   9     1049.26     1146.69    128.16 o
   8   2   9      924.94     1155.53    284.18 o
   9   2   9      324.84      293.79    158.01 o
  10   2   9      475.93      566.27    178.64 o
 -11   3   9        2.05      -71.41    118.23 o
 -10   3   9     1192.09     1273.11    173.89 o
  -9   3   9     3784.46     3607.22    145.08 o
  -8   3   9      209.36       89.62     63.93 o
  -7   3   9     1299.20     1326.50     88.09 o
  -6   3   9    11880.20    12396.74    170.75 o
  -5   3   9      977.78     1016.19     87.85 o
  -4   3   9      681.01      635.52     48.07 o
  -3   3   9    14731.45    14824.50    162.90 o
  -2   3   9    19393.36    19740.07    212.41 o
  -1   3   9      427.85      528.04     40.93 o
   0   3   9     1260.85     1281.70     60.03 o
   1   3   9    15327.63    14763.74    187.85 o
   2   3   9    12211.29    11910.69    160.58 o
   3   3   9      131.70      109.55     46.78 o
   4   3   9     5580.15     5170.84    161.41 o
   5   3   9      715.95      769.09     70.64 o
   6   3   9      694.67      756.93     91.27 o
   7   3   9     1344.50     1311.11    135.01 o
   8   3   9      829.54      721.55    131.86 o
   9   3   9      278.83      344.21    194.23 o
  10   3   9       34.84      196.71    164.35 o
 -11   4   9     3556.65     2988.01    377.42 o
 -10   4   9     2877.76     2625.99    206.23 o
  -9   4   9       52.04       38.54     89.80 o
  -8   4   9     6125.66     6428.09    259.29 o
  -7   4   9     6379.42     6553.13    127.92 o
  -6   4   9       12.22       22.81     52.10 o
  -5   4   9     2958.76     3000.18     86.56 o
  -4   4   9     7150.25     7300.60    109.07 o
  -3   4   9     1174.71     1155.96     51.82 o
  -2   4   9      839.64      854.31     61.81 o
  -1   4   9     6654.54     6559.94     96.70 o
   0   4   9     4159.53     4186.42     79.35 o
   1   4   9      832.87      809.36     50.27 o
   2   4   9     5455.94     5389.85    105.30 o
   3   4   9     8310.03     8273.14    145.82 o
   4   4   9     4453.38     4473.52    128.64 o
   5   4   9     1691.05     1579.42     89.67 o
   6   4   9     2973.22     3094.88    128.33 o
   7   4   9     1926.66     2028.79    126.42 o
   8   4   9      446.43      407.71    127.91 o
   9   4   9      730.21      920.77    143.31 o
  10   4   9     1138.58     1527.72    347.09 o
 -11   5   9      269.92      374.75    179.17 o
 -10   5   9     1282.47     1100.06    203.50 o
  -9   5   9     1912.72     1569.84    162.13 o
  -8   5   9       44.02       85.55     79.61 o
  -7   5   9     3119.79     3485.36    157.15 o
  -6   5   9     4363.97     4386.98    103.97 o
  -5   5   9      305.03      318.31     51.64 o
  -4   5   9      440.54      406.72     50.74 o
  -3   5   9     4159.26     3956.57     77.12 o
  -2   5   9     4068.65     4095.36     83.26 o
  -1   5   9     2643.60     2553.14     64.74 o
   0   5   9       79.44       13.75     38.99 o
   1   5   9     6406.10     6485.24    109.68 o
   2   5   9     8409.83     8112.09    134.84 o
   3   5   9     7124.41     6578.85    148.96 o
   4   5   9      622.79      697.01     84.96 o
   5   5   9     2605.31     2584.12    103.67 o
   6   5   9      926.66      956.67    103.44 o
   7   5   9       90.85        7.19    101.30 o
   8   5   9      592.27      679.41    114.54 o
   9   5   9     1041.19     1323.44    154.72 o
  10   5   9      385.75      570.19    292.78 o
 -10   6   9      593.52      616.05    125.14 o
  -9   6   9       53.99       91.71     97.68 o
  -8   6   9     1708.57     1591.33    105.90 o
  -7   6   9     2144.79     1984.19    106.32 o
  -6   6   9      536.59      693.20     78.15 o
  -5   6   9     2080.23     2182.60    125.17 o
  -4   6   9      353.83      387.08     51.38 o
  -3   6   9     2661.45     2774.40     74.68 o
  -2   6   9      117.72      124.67     48.82 o
  -1   6   9      130.20       85.98     46.50 o
   0   6   9      572.31      488.26     51.14 o
   1   6   9      319.52      277.16     55.98 o
   2   6   9     1004.54      971.74     69.99 o
   3   6   9     6511.64     6505.66    134.28 o
   4   6   9     2275.14     2223.03     97.61 o
   5   6   9       59.90      102.97     90.07 o
   6   6   9     1740.91     1755.22     99.64 o
   7   6   9     2610.99     2659.35    125.39 o
   8   6   9      168.64       13.50    108.79 o
   9   6   9      115.96       29.35    115.57 o
 -10   7   9       31.87      -75.48    131.39 o
  -9   7   9      249.33      158.33    111.55 o
  -8   7   9       63.28      267.10    103.94 o
  -7   7   9     2218.34     2639.55    126.17 o
  -6   7   9     1899.06     1664.39    139.77 o
  -5   7   9     1497.02     1510.74    153.19 o
  -4   7   9     1847.94     1892.36    150.58 o
  -3   7   9     3432.61     3258.95     82.68 o
  -2   7   9      601.94      545.31     54.13 o
  -1   7   9     2154.02     2005.93     65.30 o
   0   7   9     1276.41     1316.51     68.71 o
   1   7   9     4414.47     4229.03    123.40 o
   2   7   9     3644.89     3419.04    107.57 o
   3   7   9       81.35      -35.99     68.15 o
   4   7   9     1226.40     1226.04    101.10 o
   5   7   9     1604.42     1465.12    105.16 o
   6   7   9      215.50      313.60     93.97 o
   7   7   9       66.86      149.36    104.41 o
   8   7   9        2.59       26.77    113.29 o
   9   7   9        0.26       32.82    108.50 o
  -9   8   9       30.81      161.75    113.85 o
  -8   8   9      277.44      146.66     98.41 o
  -7   8   9     2247.03     2510.20    122.88 o
  -6   8   9      137.62      184.75    102.10 o
  -5   8   9      527.75      388.88     98.61 o
  -4   8   9      456.18      324.36     82.79 o
  -3   8   9      291.30      247.95     63.83 o
  -2   8   9      193.68      106.08     46.64 o
  -1   8   9        0.62       42.36     57.19 o
   0   8   9      456.97      311.12     69.70 o
   1   8   9      212.78      208.69     77.63 o
   2   8   9     3283.78     3236.13    123.93 o
   3   8   9     1897.62     1793.54     88.86 o
   4   8   9      303.34      346.54     77.69 o
   5   8   9     1360.94     1285.18    111.72 o
   6   8   9     1541.32     1483.56    119.11 o
   7   8   9       38.70     -171.61    100.54 o
   8   8   9      174.17       44.80    131.17 o
  -9   9   9       66.81       92.59    111.85 o
  -8   9   9      455.47      560.25    101.26 o
  -7   9   9        0.00     -119.83    105.99 o
  -6   9   9      319.41      427.23    108.78 o
  -5   9   9      273.06      122.89     98.97 o
  -4   9   9      971.71      948.52     90.81 o
  -3   9   9       20.60       11.34     71.42 o
  -2   9   9      234.26      115.52     92.29 o
  -1   9   9       94.90       94.60     69.41 o
   0   9   9     2216.05     2284.53    107.62 o
   1   9   9       14.15      -36.93     81.25 o
   2   9   9       75.87        9.38    116.44 o
   3   9   9      545.92      285.41     89.83 o
   4   9   9       97.50       74.25     78.40 o
   5   9   9      394.31      315.72     86.94 o
   6   9   9      110.25       39.83    108.64 o
   7   9   9        9.43      166.66    119.98 o
   8   9   9      395.32      403.31    150.92 o
  -8  10   9      991.81      960.90    163.25 o
  -7  10   9      299.05      252.04    117.18 o
  -6  10   9       12.32       86.55    105.84 o
  -5  10   9     1188.21     1163.72    150.38 o
  -4  10   9     2173.64     2032.22    105.23 o
  -3  10   9     2326.72     2385.62    143.61 o
  -2  10   9     1564.67     1360.51    206.21 o
  -1  10   9     7656.13     7537.05    239.75 o
   0  10   9     1244.78     1015.72    105.67 o
   1  10   9       16.44        3.82     80.83 o
   2  10   9      842.90      729.70    104.08 o
   3  10   9      440.60      483.69    104.02 o
   4  10   9      178.60       78.67    116.56 o
   5  10   9      148.71      113.89    106.81 o
   6  10   9        1.52       -5.80     94.04 o
   7  10   9      214.97       43.49    117.00 o
  -8  11   9       87.68      137.35    683.15 o
  -7  11   9      124.05       60.77    117.22 o
  -6  11   9      653.67      787.80    117.50 o
  -5  11   9     2592.27     2712.79    216.80 o
  -4  11   9      522.74      655.41    136.66 o
  -3  11   9     1005.30     1208.25    150.28 o
  -2  11   9      984.03      881.85    146.37 o
  -1  11   9      219.36      161.45    131.43 o
   0  11   9     1561.80     1563.31    144.22 o
   1  11   9     1321.31     1406.52    142.99 o
   2  11   9        1.11      -41.34     95.43 o
   3  11   9        5.81       25.79    111.64 o
   4  11   9      930.47     1052.48    128.29 o
   5  11   9     1031.95     1086.44    125.01 o
   6  11   9     1314.75     1080.51    130.63 o
  -7  12   9      158.09     -475.31    674.11 o
  -6  12   9       17.57      -25.16    108.50 o
  -5  12   9      547.47      591.20    106.05 o
  -4  12   9     2152.53     2145.26    219.41 o
  -3  12   9     1339.91     1443.46    168.17 o
  -2  12   9       53.21       81.76    138.19 o
  -1  12   9     3453.51     3298.11    313.81 o
   0  12   9     1796.63     1427.22    195.31 o
   1  12   9      885.37      962.91    135.92 o
   2  12   9      299.44      299.25     87.64 o
   3  12   9      820.29      707.26    112.48 o
   4  12   9     1291.90     1279.49    124.34 o
   5  12   9     1057.41     1090.17    142.90 o
  -5  13   9      756.59      895.13    147.96 o
  -4  13   9       19.96      209.24    155.81 o
  -3  13   9     1274.01      805.23    208.43 o
  -2  13   9     1802.53     2108.97    236.56 o
  -1  13   9      118.75      177.90    306.09 o
   0  13   9      599.12      944.87    416.53 o
   1  13   9     2753.15     2796.62    177.62 o
   2  13   9      232.68      197.32    158.69 o
   3  13   9       18.51      -72.96    179.73 o
   4  13   9      498.72      431.13    129.47 o
  -4  14   9     1870.93     1976.35    352.39 o
  -3  14   9      731.27      640.60    211.88 o
  -2  14   9     1127.12     1164.26    224.24 o
  -1  14   9     2776.20     3069.98    267.65 o
   0  14   9     2665.91     3089.77    508.04 o
   1  14   9       48.38      167.89    206.97 o
   2  14   9      543.75      307.18    212.15 o
 -11   0  10     2337.23     2268.13    436.94 o
 -10   0  10      203.69      -51.75    139.37 o
  -9   0  10        3.53      -90.01    129.26 o
  -8   0  10     3032.06     3123.86    165.49 o
  -7   0  10     1986.69     2067.51    216.13 o
  -6   0  10     3098.90     3152.44    150.48 o
  -5   0  10     3170.48     3287.38    150.83 o
  -4   0  10     4570.92     4376.69    116.93 o
  -3   0  10    10946.54    11215.30    211.31 o
  -2   0  10     7682.81     8001.01    172.84 o
  -1   0  10        1.46        1.40     79.60 o
   0   0  10      806.16      653.02     64.96 o
   1   0  10     2125.51     2092.04    117.57 o
   2   0  10     1474.69     1407.73     83.69 o
   3   0  10     2833.40     2542.46     91.95 o
   4   0  10     6967.65     6836.23    184.69 o
   5   0  10      502.96      235.20    103.80 o
   6   0  10      317.79      334.20    179.30 o
   7   0  10     4484.94     4764.96    221.95 o
   8   0  10     8387.10    10154.95    321.70 o
   9   0  10      347.63      139.37    131.09 o
  10   0  10      363.70      901.89    228.58 o
 -11   1  10      726.26      685.62    116.72 o
 -10   1  10       46.61       -0.17     95.68 o
  -9   1  10       99.29       79.28     87.27 o
  -8   1  10      262.97      193.07     75.53 o
  -7   1  10       64.72      142.32     64.98 o
  -6   1  10      883.03      996.25     84.94 o
  -5   1  10     2679.38     2699.34     71.92 o
  -4   1  10     3803.75     3908.03     84.50 o
  -3   1  10      376.29      436.36     49.57 o
  -2   1  10    13910.39    13772.15    170.02 o
  -1   1  10     3856.58     3648.47     79.40 o
   0   1  10      403.25      311.99     45.24 o
   1   1  10      728.19      719.69     48.84 o
   2   1  10     6593.55     6744.56    108.15 o
   3   1  10     4469.85     4295.05    100.84 o
   4   1  10      944.38     1136.56     69.09 o
   5   1  10     1054.50      903.79     88.55 o
   6   1  10     8912.02     9416.01    226.19 o
   7   1  10     3521.89     3717.13    184.57 o
   8   1  10        1.97     -109.41    124.87 o
   9   1  10     1441.02     1261.21    157.03 o
  10   1  10      882.72     1253.19    198.45 o
 -11   2  10     1406.57     1091.95    187.18 o
 -10   2  10     2005.13     1875.21    244.84 o
  -9   2  10      182.95      -62.11     75.81 o
  -8   2  10      699.49      690.97    134.21 o
  -7   2  10     4228.21     4306.77    115.85 o
  -6   2  10     9495.25     9554.28    183.52 o
  -5   2  10     1121.82     1093.22     96.16 o
  -4   2  10     1569.74     1487.70     56.41 o
  -3   2  10    14781.64    14583.20    170.45 o
  -2   2  10      912.95      946.50     51.37 o
  -1   2  10     1187.15     1077.98     51.19 o
   0   2  10     5026.09     4854.38    100.11 o
   1   2  10       58.09      -15.80     65.03 o
   2   2  10        0.28       -8.58     55.75 o
   3   2  10      180.20      241.24     59.30 o
   4   2  10      922.92      837.47     64.73 o
   5   2  10      287.48      233.86     71.82 o
   6   2  10      458.48      629.37    121.95 o
   7   2  10     2610.13     2642.20    156.87 o
   8   2  10     1132.22     1382.93    251.84 o
   9   2  10       60.26      118.08    161.64 o
  10   2  10      586.21      512.95    183.46 o
 -11   3  10       45.02      -26.53    122.93 o
 -10   3  10       30.78      110.27     98.85 o
  -9   3  10        5.44        0.91     68.31 o
  -8   3  10      232.48      170.80     84.39 o
  -7   3  10      474.47      267.93     61.79 o
  -6   3  10      888.37      810.02     63.13 o
  -5   3  10     2254.41     2177.75     88.53 o
  -4   3  10      302.67      299.49     48.17 o
  -3   3  10        0.92       32.46     45.98 o
  -2   3  10     4379.59     4094.64    114.09 o
  -1   3  10     1323.53     1316.77     68.19 o
   0   3  10      531.94      473.17     47.17 o
   1   3  10     5176.10     5185.95    101.51 o
   2   3  10     2330.54     2256.82     79.90 o
   3   3  10     2273.53     2180.70     73.51 o
   4   3  10     1908.08     1847.69     77.19 o
   5   3  10     1010.28      922.50     84.89 o
   6   3  10     1596.30     1506.16    112.58 o
   7   3  10     1249.83     1383.82    229.68 o
   8   3  10       80.96       24.83    172.21 o
   9   3  10       56.20      280.51    184.15 o
  10   3  10       14.53     -229.52    291.87 o
 -11   4  10      355.05      457.57    677.85 o
 -10   4  10      102.18       79.08    111.31 o
  -9   4  10      652.10      677.43     99.84 o
  -8   4  10      163.95      245.24     73.19 o
  -7   4  10        0.09      -64.85     57.75 o
  -6   4  10      918.22      809.88     63.03 o
  -5   4  10     1391.80     1192.64     69.51 o
  -4   4  10     1281.05     1256.28     60.75 o
  -3   4  10      160.53       88.26     48.09 o
  -2   4  10      888.07      991.42     48.39 o
  -1   4  10       18.70      -83.81     41.91 o
   0   4  10      625.76      526.68     50.02 o
   1   4  10      264.04      272.54     53.67 o
   2   4  10      522.92      391.29     50.72 o
   3   4  10      919.92      711.97     84.54 o
   4   4  10      448.46      451.66     69.98 o
   5   4  10     2610.94     2753.47    105.03 o
   6   4  10      131.43       73.24    126.74 o
   7   4  10      450.28      475.83     99.08 o
   8   4  10        7.40     -268.19    134.10 o
   9   4  10        4.89        3.10    156.28 o
 -10   5  10       85.18      138.90    123.52 o
  -9   5  10      231.62      133.38     98.17 o
  -8   5  10     1945.78     1813.47    175.22 o
  -7   5  10       36.66       82.70     73.52 o
  -6   5  10     1075.42      993.02     63.63 o
  -5   5  10     1090.60     1186.91     66.69 o
  -4   5  10       53.28        4.44     51.74 o
  -3   5  10      862.69      878.76     75.88 o
  -2   5  10     1212.21     1224.04     79.54 o
  -1   5  10      520.84      477.63     48.07 o
   0   5  10      441.07      369.40     52.02 o
   1   5  10      223.41      184.26     54.75 o
   2   5  10     3018.93     2747.35     85.21 o
   3   5  10      135.31      136.79     71.73 o
   4   5  10     1173.97      973.52    101.38 o
   5   5  10      884.14      843.26     93.81 o
   6   5  10        0.18      -65.76     86.18 o
   7   5  10      247.23      330.45    123.19 o
   8   5  10       33.84       61.75    103.11 o
   9   5  10      118.09      198.30    139.49 o
 -10   6  10      120.69      109.60    126.04 o
  -9   6  10      150.84      160.59    104.66 o
  -8   6  10      107.60      113.95     90.92 o
  -7   6  10      365.24      461.21     90.01 o
  -6   6  10      267.27      247.68     74.15 o
  -5   6  10      106.25       71.41     53.82 o
  -4   6  10       95.29       62.96     52.78 o
  -3   6  10      521.71      634.09     62.92 o
  -2   6  10      645.28      591.24     59.55 o
  -1   6  10      194.29      189.49     52.03 o
   0   6  10     3037.39     2904.87     76.35 o
   1   6  10     4264.14     3990.44    109.58 o
   2   6  10      849.87      786.71     71.69 o
   3   6  10     1186.03     1092.91     78.43 o
   4   6  10     5698.29     5426.59    143.03 o
   5   6  10     1253.70     1370.24     97.31 o
   6   6  10       99.65        0.02    100.79 o
   7   6  10      114.27      155.90    101.02 o
   8   6  10      965.36     1163.76    119.18 o
   9   6  10      608.36      613.42    115.68 o
 -10   7  10       44.24       -4.50    260.25 o
  -9   7  10     2103.28     2375.43    231.16 o
  -8   7  10     1359.78     1248.16    162.83 o
  -7   7  10      220.87      159.26     94.09 o
  -6   7  10      874.66     1020.10    132.30 o
  -5   7  10      901.71      753.86     92.66 o
  -4   7  10      394.37      529.30     80.23 o
  -3   7  10      566.53      489.28     56.93 o
  -2   7  10      149.97      202.62     55.51 o
  -1   7  10     2126.06     1963.89     69.60 o
   0   7  10     1099.52     1187.04     80.40 o
   1   7  10      411.64      357.18     67.63 o
   2   7  10     3730.94     3193.92    106.14 o
   3   7  10     4136.11     4138.73    122.37 o
   4   7  10      263.43      224.31     78.00 o
   5   7  10      796.58      647.69     90.59 o
   6   7  10     1657.82     1661.61    116.12 o
   7   7  10      931.53     1054.47    129.19 o
   8   7  10      123.59      184.59    122.83 o
  -9   8  10      590.62      612.10    122.77 o
  -8   8  10      553.60      682.52    107.71 o
  -7   8  10     5925.74     6518.59    184.63 o
  -6   8  10     2337.69     2473.22    193.70 o
  -5   8  10       13.20     -106.97     95.35 o
  -4   8  10      935.83      904.13     87.92 o
  -3   8  10     1608.89     1695.19     84.61 o
  -2   8  10      604.41      680.73     57.90 o
  -1   8  10     1711.68     1900.56     84.42 o
   0   8  10     2216.87     1963.64     96.10 o
   1   8  10     4114.42     4500.56    144.06 o
   2   8  10       36.46       12.37     72.33 o
   3   8  10     1953.93     1851.81    106.44 o
   4   8  10     2645.57     2567.12    112.93 o
   5   8  10      943.55      928.96    108.88 o
   6   8  10        4.88       10.45    103.57 o
   7   8  10      529.34      770.31    163.04 o
   8   8  10      623.08      299.39    214.12 o
  -9   9  10     2321.71      836.77    768.09 o
  -8   9  10     3655.66     3671.52    233.78 o
  -7   9  10        8.86      119.64    152.20 o
  -6   9  10      883.86      752.39    117.10 o
  -5   9  10     5800.53     6367.27    238.71 o
  -4   9  10     1185.33     1237.49    112.02 o
  -3   9  10      309.96      428.86     75.61 o
  -2   9  10     2169.17     1829.38    111.07 o
  -1   9  10     3231.74     3179.61    120.73 o
   0   9  10      283.95      192.99     83.68 o
   1   9  10     3345.88     3257.16    145.42 o
   2   9  10     3358.20     2964.11    141.25 o
   3   9  10     2271.80     2118.33    130.97 o
   4   9  10       37.42      105.71     83.09 o
   5   9  10     1878.62     2008.08    153.06 o
   6   9  10      609.67      571.91     97.34 o
   7   9  10      920.73     1159.22    135.72 o
  -8  10  10      265.37      368.76    142.60 o
  -7  10  10     1540.67     1545.94    137.98 o
  -6  10  10     2002.81     1948.90    137.78 o
  -5  10  10      120.47       27.63    104.99 o
  -4  10  10      320.39      180.25     85.21 o
  -3  10  10     3731.89     4002.54    180.48 o
  -2  10  10     1255.37     1256.00    132.39 o
  -1  10  10      174.52      136.09    103.82 o
   0  10  10     1383.00     1278.96     95.52 o
   1  10  10     3283.17     3163.44    143.56 o
   2  10  10      865.85      830.14    112.88 o
   3  10  10      466.80      584.66    111.10 o
   4  10  10     1088.93      869.66    156.64 o
   5  10  10      664.38      794.03    102.23 o
   6  10  10       18.99     -149.73     98.71 o
   7  10  10      991.15      851.14    127.18 o
  -7  11  10       11.22      -90.90    130.46 o
  -6  11  10       17.85      -44.30    109.39 o
  -5  11  10      339.99      382.21    107.28 o
  -4  11  10      544.17      686.90    114.66 o
  -3  11  10      136.56      238.74    120.41 o
  -2  11  10       87.54       76.99    137.76 o
  -1  11  10      962.43      813.62    118.96 o
   0  11  10     1465.05     1456.66    111.75 o
   1  11  10       31.25      -70.87     91.93 o
   2  11  10     1127.32     1107.17    117.61 o
   3  11  10     1308.31     1052.32    119.82 o
   4  11  10      559.06      773.48    119.10 o
   5  11  10      135.88       47.00    115.13 o
   6  11  10     1113.33     1022.87    133.85 o
  -6  12  10      765.98      852.60    131.81 o
  -5  12  10      202.58      359.91    104.25 o
  -4  12  10       29.32      135.04    162.15 o
  -3  12  10      198.00      266.32    153.46 o
  -2  12  10      758.46     1136.15    223.03 o
  -1  12  10      194.05      -38.31    140.24 o
   0  12  10       17.61      150.20    112.47 o
   1  12  10      370.39      347.55    101.14 o
   2  12  10        9.65       -2.09    101.88 o
   3  12  10      326.40      199.95    114.12 o
   4  12  10        1.44      127.80    113.31 o
   5  12  10       25.57     -134.52    116.27 o
  -5  13  10        1.96      129.98    525.46 o
  -4  13  10        1.85       -0.94    200.59 o
  -3  13  10       89.24     -156.29    190.43 o
  -2  13  10      301.81      369.90    159.63 o
  -1  13  10        0.11      223.03    222.32 o
   0  13  10       87.09       66.40    192.02 o
   1  13  10      405.77      209.22    141.66 o
   2  13  10       46.11       92.81    165.30 o
   3  13  10       45.75      108.06    122.50 o
  -2  14  10        2.53      -85.60    201.74 o
  -1  14  10       41.71      254.24    205.62 o
   0  14  10       49.24       53.66    202.48 o
   1  14  10      517.93      541.27    285.62 o
 -11   1  11       28.05      240.12    561.17 o
 -10   1  11       44.04      121.61    102.91 o
  -9   1  11      293.78      142.81     91.75 o
  -8   1  11       37.74      -77.02     71.90 o
  -7   1  11       41.80       20.68     66.96 o
  -6   1  11      362.51      311.19     59.22 o
  -5   1  11        0.18      -85.70     50.86 o
  -4   1  11      292.18      254.87     53.38 o
  -3   1  11     5061.11     5038.00    122.72 o
  -2   1  11       25.32       89.91     54.49 o
  -1   1  11      131.61       98.20     49.04 o
   0   1  11     1224.75     1041.31     55.17 o
   1   1  11     1438.89     1342.11     66.46 o
   2   1  11       18.29       54.08     59.86 o
   3   1  11      274.60      197.80     72.23 o
   4   1  11     1557.52     1417.01     87.94 o
   5   1  11       53.14        5.00     84.03 o
   6   1  11      209.99      180.85     87.89 o
   7   1  11     1158.20     1405.85    118.27 o
   8   1  11      384.86      308.68    135.12 o
   9   1  11       47.90      177.09    140.95 o
 -11   2  11      270.91     -112.95    931.65 o
 -10   2  11      136.20      183.19    111.51 o
  -9   2  11      459.16      570.77     86.14 o
  -8   2  11      192.16       93.16     75.30 o
  -7   2  11      825.65      922.41     76.65 o
  -6   2  11      835.55      741.09     69.22 o
  -5   2  11     2313.14     2427.19    110.62 o
  -4   2  11      397.66      504.52     54.28 o
  -3   2  11      314.81      349.01     52.38 o
  -2   2  11     4193.27     4155.08     89.47 o
  -1   2  11     7878.33     7427.00    109.37 o
   0   2  11       33.73       39.86     44.25 o
   1   2  11      217.10      155.41     56.68 o
   2   2  11     3149.58     3085.73     99.41 o
   3   2  11     1707.66     1641.14    123.55 o
   4   2  11     1029.23     1153.39     80.25 o
   5   2  11     1046.38     1007.52     78.92 o
   6   2  11      183.90      114.38     97.26 o
   7   2  11      351.49      549.45    140.07 o
   8   2  11      462.95      349.67    160.70 o
   9   2  11      833.72     1176.70    187.01 o
 -10   3  11     1782.59     1666.45    210.31 o
  -9   3  11       19.40       28.31     77.56 o
  -8   3  11     3327.78     3286.33    144.29 o
  -7   3  11     5764.73     6401.05    132.25 o
  -6   3  11      152.39      187.46     76.38 o
  -5   3  11      518.99      448.54     63.49 o
  -4   3  11     1969.71     2020.18     66.25 o
  -3   3  11     6916.94     7096.60    114.75 o
  -2   3  11       51.03       61.18     52.64 o
  -1   3  11     1617.00     1531.56     98.56 o
   0   3  11     2060.97     2080.68     68.93 o
   1   3  11     1937.00     1909.92     73.73 o
   2   3  11     1471.25     1316.49     93.90 o
   3   3  11      987.65      898.31     67.82 o
   4   3  11      845.81      611.97     73.60 o
   5   3  11      310.24      326.29     78.49 o
   6   3  11      886.52     1051.68    112.16 o
   7   3  11     1167.86     1009.21    146.99 o
   8   3  11     1079.13      999.28    247.94 o
   9   3  11      126.17      110.47    165.39 o
 -10   4  11      292.54       52.27    105.38 o
  -9   4  11     3098.49     3158.70    162.70 o
  -8   4  11       81.01      -13.14     65.39 o
  -7   4  11     1995.17     2047.59    104.28 o
  -6   4  11     5977.75     6481.71    124.95 o
  -5   4  11     3944.79     4050.59    100.26 o
  -4   4  11        1.00      -73.05     54.02 o
  -3   4  11     1048.19      904.24     78.87 o
  -2   4  11     9061.18     8994.36    133.67 o
  -1   4  11     5115.84     5183.21    102.52 o
   0   4  11        7.70       -7.23     50.99 o
   1   4  11     3069.75     3193.52    129.11 o
   2   4  11     2918.60     2913.51     86.96 o
   3   4  11      937.48      926.48     78.73 o
   4   4  11      463.23      522.19     78.81 o
   5   4  11      519.46      499.70     98.93 o
   6   4  11     1106.31     1246.50    115.54 o
   7   4  11      417.70      510.11    109.63 o
   8   4  11       12.29      -79.86    162.12 o
   9   4  11      930.41      904.02    162.13 o
 -10   5  11     1590.48     1500.06    192.78 o
  -9   5  11       13.99      126.97    101.40 o
  -8   5  11     1553.52     1481.40    119.44 o
  -7   5  11     2585.59     2706.70    126.05 o
  -6   5  11     1550.84     1516.74    103.37 o
  -5   5  11        0.18      -48.63     58.69 o
  -4   5  11      399.45      427.24     59.23 o
  -3   5  11     1312.97     1216.48     65.32 o
  -2   5  11     1932.08     2038.27     78.93 o
  -1   5  11      760.00      749.63     58.88 o
   0   5  11     4136.02     4233.37     95.47 o
   1   5  11     1270.33     1252.85     99.20 o
   2   5  11      344.98      240.76     70.42 o
   3   5  11     3027.23     3177.54    103.69 o
   4   5  11     1623.43     1659.10     97.84 o
   5   5  11      105.43      132.88     83.22 o
   6   5  11      622.50      558.36    124.79 o
   7   5  11     3414.39     3573.72    151.55 o
   8   5  11     2993.32     3454.00    175.59 o
   9   5  11      113.59       62.37    177.69 o
 -10   6  11      231.15      379.73    627.50 o
  -9   6  11      221.57       32.60    113.61 o
  -8   6  11       73.83      109.34     98.76 o
  -7   6  11      738.00      836.78     97.18 o
  -6   6  11     1320.16     1472.41    135.30 o
  -5   6  11      705.33      619.85     67.96 o
  -4   6  11      334.42      436.20     61.52 o
  -3   6  11      201.64      176.82     64.12 o
  -2   6  11     4731.40     4513.24    112.19 o
  -1   6  11     5507.54     5586.81    120.90 o
   0   6  11     1140.87      982.24     88.87 o
   1   6  11     4210.31     3949.44    116.25 o
   2   6  11     7540.32     7657.50    159.04 o
   3   6  11      623.56      405.24     73.60 o
   4   6  11      184.07      208.92     83.81 o
   5   6  11     1546.23     1509.02    101.02 o
   6   6  11     1351.44     1305.29    118.50 o
   7   6  11      449.36      711.77    125.27 o
   8   6  11       91.44       34.04    121.01 o
  -9   7  11        9.74       -1.75    105.62 o
  -8   7  11     1683.65     1668.15    236.74 o
  -7   7  11      876.95      857.05    114.84 o
  -6   7  11     1121.78     1412.78    100.46 o
  -5   7  11        1.10      -47.76     84.06 o
  -4   7  11       21.12      -48.55     60.70 o
  -3   7  11      220.64      280.56     63.19 o
  -2   7  11      186.54      168.41     59.04 o
  -1   7  11      461.28      374.51     62.50 o
   0   7  11     3703.34     3724.96    137.97 o
   1   7  11       49.44      -11.85     72.56 o
   2   7  11      887.47      739.39     80.60 o
   3   7  11     1436.26     1467.32     91.87 o
   4   7  11      203.48       89.77     79.93 o
   5   7  11      794.48      709.28    101.16 o
   6   7  11       90.69      135.48     93.41 o
   7   7  11      942.90     1179.55    137.42 o
   8   7  11      287.52      146.49    128.85 o
  -9   8  11      309.95      268.82    155.25 o
  -8   8  11      151.99      248.98    107.43 o
  -7   8  11      884.63      792.68    105.34 o
  -6   8  11      845.29      713.03    141.51 o
  -5   8  11       43.00      -83.91    102.27 o
  -4   8  11       77.95        9.26     88.94 o
  -3   8  11     1148.39     1051.36     68.24 o
  -2   8  11     1926.46     1912.02     82.50 o
  -1   8  11      280.37      233.79     72.36 o
   0   8  11       37.69        0.30     93.65 o
   1   8  11     3306.60     3385.08    132.02 o
   2   8  11      354.77      189.73     79.38 o
   3   8  11       15.08     -100.56     78.87 o
   4   8  11       30.98       32.84     84.62 o
   5   8  11      323.35      328.72     92.92 o
   6   8  11      142.79       -4.55    105.21 o
   7   8  11       16.45       85.74    133.03 o
  -8   9  11        1.07      -72.65    120.83 o
  -7   9  11       59.07       84.02    122.65 o
  -6   9  11       30.29       32.22    111.98 o
  -5   9  11     1055.37     1129.67    198.35 o
  -4   9  11     1160.58     1015.79    112.82 o
  -3   9  11      745.05      652.81    102.50 o
  -2   9  11       71.36       85.22     67.22 o
  -1   9  11      130.18      -10.81     83.59 o
   0   9  11       82.47     -177.70     96.05 o
   1   9  11       92.33       67.57    102.18 o
   2   9  11      556.99      432.28    106.43 o
   3   9  11        0.86      -31.08    113.35 o
   4   9  11      581.07      594.90     99.58 o
   5   9  11      243.97      172.95     92.59 o
   6   9  11        4.28      127.21     96.56 o
   7   9  11        2.28       17.20    120.20 o
  -7  10  11       86.57       54.15    119.12 o
  -6  10  11     1016.03     1157.70    129.07 o
  -5  10  11     1278.01     1268.97    125.19 o
  -4  10  11       92.20      202.12    101.34 o
  -3  10  11      991.21     1094.40    156.16 o
  -2  10  11      780.70      733.06    154.37 o
  -1  10  11      343.84      337.49    100.11 o
   0  10  11      328.96      343.70    101.83 o
   1  10  11      276.39      283.60    104.37 o
   2  10  11        8.50       41.06    103.13 o
   3  10  11       13.20      287.14    111.06 o
   4  10  11      229.35      211.56    113.87 o
   5  10  11      848.74      831.99    108.15 o
   6  10  11       23.64      115.47    104.63 o
  -6  11  11      137.86      221.35    117.67 o
  -5  11  11      638.56      842.96    117.11 o
  -4  11  11     3667.12     3915.78    347.10 o
  -3  11  11      968.91      825.35    141.93 o
  -2  11  11      117.26      -57.34    140.17 o
  -1  11  11     1777.64     2106.61    143.39 o
   0  11  11     1383.36     1371.02     98.16 o
   1  11  11      577.72      607.46    110.34 o
   2  11  11      270.20      350.15    112.34 o
   3  11  11      400.44       57.58    112.27 o
   4  11  11     2238.31     2342.31    148.41 o
   5  11  11       97.20      122.08    119.73 o
  -5  12  11     1278.12     1614.82    207.03 o
  -4  12  11      658.17      585.33    141.62 o
  -3  12  11      198.22       71.15    157.15 o
  -2  12  11     1242.70     1568.69    191.20 o
  -1  12  11      160.99     -104.41    178.43 o
   0  12  11      353.60      495.78    125.66 o
   1  12  11      155.19      210.92     88.25 o
   2  12  11     1365.43     1206.89    123.87 o
   3  12  11     1404.73     1633.27    139.83 o
   4  12  11       27.85      116.08    119.78 o
  -4  13  11     2374.27     1562.39    827.73 o
  -3  13  11     1896.13     1915.23    200.19 o
  -2  13  11        1.18      -22.53    159.04 o
  -1  13  11      474.18      260.79    162.38 o
   0  13  11     1258.60     1199.71    272.27 o
   1  13  11     1354.62     1537.45    165.96 o
   2  13  11      272.84      259.83    173.85 o
 -10   0  12     1694.82     1916.84    311.07 o
  -9   0  12      160.51      520.21    134.60 o
  -8   0  12     1318.33     1042.86    193.64 o
  -7   0  12     5553.63     5982.91    186.52 o
  -6   0  12      212.84      387.94     91.01 o
  -5   0  12     3033.57     3195.68    114.36 o
  -4   0  12      531.70      465.84     90.46 o
  -3   0  12      884.51      751.92     87.21 o
  -2   0  12     2071.24     2034.91    114.69 o
  -1   0  12     4777.44     4445.66    137.91 o
   0   0  12     2706.99     2718.08    117.78 o
   1   0  12      371.62      271.06     89.01 o
   2   0  12     2030.19     1977.10    126.23 o
   3   0  12    19150.00    19284.57    610.83 o
   4   0  12     6414.28     6370.37    304.32 o
   5   0  12     1410.63     1450.44    163.39 o
   6   0  12     4837.69     5623.97    254.56 o
   7   0  12     4620.45     5013.82    258.24 o
   8   0  12      385.65      499.04    170.39 o
   9   0  12      153.22        8.38    205.07 o
 -10   1  12      909.39      555.97    114.50 o
  -9   1  12     1458.35     1121.12    128.98 o
  -8   1  12      209.85      106.42     76.74 o
  -7   1  12     5738.75     6585.63    150.49 o
  -6   1  12     8366.94     8616.11    160.32 o
  -5   1  12     2270.04     2249.30     72.89 o
  -4   1  12      482.38      311.38     56.67 o
  -3   1  12     6231.72     6350.58    111.44 o
  -2   1  12     3604.08     3869.78    104.32 o
  -1   1  12      563.76      490.24     82.90 o
   0   1  12        7.21      -82.80     51.35 o
   1   1  12     2959.88     3013.70    104.40 o
   2   1  12     2955.54     3115.24    186.54 o
   3   1  12      240.65      492.29    163.54 o
   4   1  12     3374.58     3159.83    137.28 o
   5   1  12     4867.78     4965.93    149.91 o
   6   1  12       16.13      -34.01     88.46 o
   7   1  12      613.14      880.61    133.57 o
   8   1  12      519.90      388.27    132.16 o
   9   1  12      510.64      729.86    196.12 o
 -10   2  12       75.95      -59.99    103.63 o
  -9   2  12       12.30      -10.60     79.34 o
  -8   2  12     2179.68     2352.17    133.98 o
  -7   2  12      586.91      584.79    127.48 o
  -6   2  12      135.61      127.99     66.10 o
  -5   2  12     5092.38     5410.68    113.10 o
  -4   2  12      128.79      116.79     60.40 o
  -3   2  12     1722.65     1743.73     71.51 o
  -2   2  12     5626.33     5555.50    106.01 o
  -1   2  12     2781.06     2822.87    105.06 o
   0   2  12      209.17      150.21     53.15 o
   1   2  12        0.39       -5.01     52.56 o
   2   2  12     2327.39     2219.62    111.48 o
   3   2  12     3730.08     3536.93    124.51 o
   4   2  12     1488.11     1816.31     92.96 o
   5   2  12     1109.93     1033.52    103.12 o
   6   2  12      894.49      882.63    120.86 o
   7   2  12      824.53      780.45    118.65 o
   8   2  12       35.50       13.93    203.34 o
   9   2  12      102.88      287.47    233.83 o
 -10   3  12      259.98      346.99    130.75 o
  -9   3  12      268.72      228.01     85.17 o
  -8   3  12       19.37      -38.26     76.06 o
  -7   3  12      554.92      437.16     86.02 o
  -6   3  12     2753.84     2816.00     94.27 o
  -5   3  12      177.44      260.31     64.74 o
  -4   3  12     2001.64     1863.22     92.22 o
  -3   3  12     1297.75     1347.19     90.29 o
  -2   3  12      265.38      272.26     61.98 o
  -1   3  12      667.26      617.44     72.21 o
   0   3  12      100.92       88.34     55.33 o
   1   3  12        1.09      -85.35     57.52 o
   2   3  12     1748.60     1699.84     76.53 o
   3   3  12      108.80       34.34     64.17 o
   4   3  12      339.30      324.56     65.41 o
   5   3  12        3.18     -176.70     88.35 o
   6   3  12       32.19      113.94    115.04 o
   7   3  12      613.48      718.16    130.06 o
   8   3  12       48.02       42.90    188.87 o
 -10   4  12      226.97      151.02    119.30 o
  -9   4  12     1321.76     1217.52    127.98 o
  -8   4  12      181.00       56.54     73.74 o
  -7   4  12      286.76      199.35     70.81 o
  -6   4  12      318.45      169.44     67.39 o
  -5   4  12      583.77      644.04     73.40 o
  -4   4  12       38.64       -8.74     71.06 o
  -3   4  12     1089.81     1091.09     79.71 o
  -2   4  12        0.10      -19.17     52.10 o
  -1   4  12      269.96      239.61     60.71 o
   0   4  12     1196.79     1218.36     75.08 o
   1   4  12     1515.17     1441.94     94.38 o
   2   4  12       68.12       14.01     57.91 o
   3   4  12      693.19      592.59     69.53 o
   4   4  12      822.16      647.60     91.74 o
   5   4  12        3.62      -53.84     95.42 o
   6   4  12     1105.34     1226.28    127.38 o
   7   4  12       17.95      -94.25    117.90 o
   8   4  12        0.28      -16.55    138.97 o
  -9   5  12        1.29       -5.02    106.01 o
  -8   5  12      114.04      140.81     89.97 o
  -7   5  12      739.60      813.19    100.28 o
  -6   5  12      133.40      -10.67     65.74 o
  -5   5  12      319.05      246.51     71.21 o
  -4   5  12       55.98       -9.42     64.34 o
  -3   5  12      852.92      859.61    104.27 o
  -2   5  12        1.78       19.77     69.52 o
  -1   5  12       73.90      -69.25     62.73 o
   0   5  12     2641.51     2547.87     80.39 o
   1   5  12      247.02       81.70     61.21 o
   2   5  12       85.46      105.70     73.13 o
   3   5  12      411.45      313.19     78.81 o
   4   5  12        0.07      -77.18    116.16 o
   5   5  12      288.00      142.98    100.79 o
   6   5  12      104.45      -48.12    108.99 o
   7   5  12      119.53      100.72    119.58 o
   8   5  12        6.08     -157.26    175.28 o
  -9   6  12      260.78      155.23    125.77 o
  -8   6  12      439.56      286.85    134.74 o
  -7   6  12        6.62      -75.95     85.66 o
  -6   6  12       48.21      -61.69     71.91 o
  -5   6  12      356.01      333.10     67.51 o
  -4   6  12      797.65      714.23     73.69 o
  -3   6  12     1920.44     1882.19    118.32 o
  -2   6  12       64.22       76.42     72.15 o
  -1   6  12     3600.06     3630.50    108.12 o
   0   6  12     1827.48     1536.12     78.80 o
   1   6  12      280.17      200.18     74.42 o
   2   6  12      325.49      241.88     78.60 o
   3   6  12      846.00      576.85     81.48 o
   4   6  12      465.32      363.95     81.02 o
   5   6  12       30.71      -83.97     87.40 o
   6   6  12      270.86      103.11    106.43 o
   7   6  12     1456.71     1566.04    181.99 o
   8   6  12       18.30      -23.16    177.09 o
  -9   7  12      657.03      711.60    163.88 o
  -8   7  12      103.31      129.38    105.99 o
  -7   7  12       79.53       97.73     99.60 o
  -6   7  12      385.37      381.30     85.84 o
  -5   7  12      971.36     1078.58     94.28 o
  -4   7  12      159.62       78.07     68.19 o
  -3   7  12     1336.80     1236.08    102.24 o
  -2   7  12     6253.97     6586.60    193.61 o
  -1   7  12      390.58      237.38     70.12 o
   0   7  12     1700.11     1748.85     99.88 o
   1   7  12     5979.75     5926.67    156.08 o
   2   7  12     2107.56     1803.13    102.17 o
   3   7  12       17.89       -6.77     77.68 o
   4   7  12     1630.03     1624.70    101.12 o
   5   7  12     1536.89     1524.37    103.61 o
   6   7  12      943.76      822.64    113.39 o
   7   7  12      325.75      239.18    131.07 o
  -8   8  12     1558.08     1622.14    160.52 o
  -7   8  12     1016.39     1098.23    153.54 o
  -6   8  12      326.07      191.67    117.33 o
  -5   8  12     1418.00     1256.40    115.93 o
  -4   8  12     2810.97     2711.00    131.22 o
  -3   8  12      111.69      128.25     68.13 o
  -2   8  12     3503.13     3896.10    117.61 o
  -1   8  12     5229.93     5084.14    188.56 o
   0   8  12     3965.81     3943.83    155.67 o
   1   8  12      113.38       52.01     93.53 o
   2   8  12     2342.44     2112.03    119.14 o
   3   8  12     1322.65     1209.40     99.03 o
   4   8  12      649.34      522.82     93.64 o
   5   8  12       26.08      -51.36     92.14 o
   6   8  12      887.10      987.16    108.71 o
   7   8  12      771.97      117.47    262.96 o
  -7   9  12     1019.02      694.76    131.03 o
  -6   9  12     2788.39     2706.40    155.80 o
  -5   9  12       98.89       65.95    108.67 o
  -4   9  12      883.20      677.51    103.71 o
  -3   9  12     2619.02     2634.99    117.32 o
  -2   9  12     2298.97     2174.60     98.70 o
  -1   9  12       88.04      212.02    100.95 o
   0   9  12     2076.10     2182.94    134.74 o
   1   9  12     1824.30     1535.82    126.27 o
   2   9  12      513.50      722.59    116.47 o
   3   9  12       15.17       21.78    108.39 o
   4   9  12      509.83      308.73     99.01 o
   5   9  12      448.47      226.78    102.20 o
   6   9  12      356.54      303.17    111.69 o
  -7  10  12      381.88       41.20    304.98 o
  -6  10  12       83.58       85.31    118.66 o
  -5  10  12      275.53      405.37    116.06 o
  -4  10  12      432.18      442.09    119.52 o
  -3  10  12      407.11      380.94    114.41 o
  -2  10  12      798.85      927.10    184.14 o
  -1  10  12      897.98      902.20     96.21 o
   0  10  12     1193.81     1218.88    120.68 o
   1  10  12       23.42       50.97    105.57 o
   2  10  12     1059.41     1402.23    173.03 o
   3  10  12      741.44      468.14    117.80 o
   4  10  12     1412.22     1572.43    138.35 o
   5  10  12       28.86      -72.76    118.93 o
  -6  11  12      675.73      681.22    445.49 o
  -5  11  12     1215.89     1174.68    126.78 o
  -4  11  12      329.65      288.23    136.74 o
  -3  11  12      320.61      450.37    133.18 o
  -2  11  12     1296.63     1289.25    180.18 o
  -1  11  12     1004.20     1275.50    140.14 o
   0  11  12        2.03      -45.23     99.13 o
   1  11  12      547.86      549.47    116.62 o
   2  11  12      634.61      741.93    122.07 o
   3  11  12       32.88     -176.63    117.33 o
   4  11  12      491.40      299.99    137.20 o
  -4  12  12       94.82       90.42    138.39 o
  -3  12  12        2.05      -88.76    160.04 o
  -2  12  12        7.23     -118.30    166.04 o
  -1  12  12      255.84      575.29    148.33 o
   0  12  12       80.69      -84.50    123.85 o
   1  12  12        0.50      -84.57    105.76 o
   2  12  12      187.64      180.09    158.68 o
   3  12  12      469.24      596.66    182.54 o
  -1  13  12       21.11     -349.13    277.88 o
   0  13  12      505.19      469.03    611.76 o
 -10   1  13       35.88        5.97    223.11 o
  -9   1  13        1.69       21.31     92.67 o
  -8   1  13      480.18      513.32     99.16 o
  -7   1  13      257.48      130.63     78.70 o
  -6   1  13       23.42      -24.38     65.74 o
  -5   1  13      886.03      830.57     68.73 o
  -4   1  13     2369.34     2426.46     88.74 o
  -3   1  13      995.33      836.30     86.16 o
  -2   1  13      320.84      240.98     56.75 o
  -1   1  13     3182.17     3495.91    121.17 o
   0   1  13      738.87      684.51     63.42 o
   1   1  13      209.39      113.31     58.03 o
   2   1  13     2098.67     2094.07    105.66 o
   3   1  13      837.53      817.51    113.36 o
   4   1  13      465.31      446.67    126.16 o
   5   1  13     2272.87     2271.00    150.20 o
   6   1  13      879.85      988.90    120.77 o
   7   1  13      194.67      209.75     96.42 o
   8   1  13       30.01      160.02    121.69 o
 -10   2  13      410.82      -11.69    641.49 o
  -9   2  13       31.25     -137.64     81.34 o
  -8   2  13       51.70       69.49     81.73 o
  -7   2  13     1245.97      989.55    104.46 o
  -6   2  13     2766.35     2865.45    105.46 o
  -5   2  13      156.23       63.74     60.16 o
  -4   2  13       69.27       -4.43     57.00 o
  -3   2  13     1445.78     1421.40     70.20 o
  -2   2  13     3400.99     3567.03     93.98 o
  -1   2  13      168.90       79.73     56.20 o
   0   2  13      638.19      670.71     71.62 o
   1   2  13       78.21       89.30     62.05 o
   2   2  13       33.53       -2.69     67.87 o
   3   2  13     2040.44     1914.50    138.01 o
   4   2  13     2130.58     2034.94    113.25 o
   5   2  13     1333.27     1452.32     98.29 o
   6   2  13       17.23      -73.15    117.70 o
   7   2  13     1385.57     1519.81    151.19 o
   8   2  13      564.36      484.45    140.71 o
  -9   3  13     1778.34     1704.15    153.37 o
  -8   3  13      797.62      649.98     87.83 o
  -7   3  13      252.72      313.02     77.49 o
  -6   3  13     1350.31     1368.41    122.52 o
  -5   3  13     1899.01     1956.78    111.98 o
  -4   3  13      135.89      132.08     62.64 o
  -3   3  13      151.92      179.39     60.19 o
  -2   3  13     3040.29     3124.21    118.96 o
  -1   3  13      558.47      535.73     95.14 o
   0   3  13        0.87      -98.88     61.04 o
   1   3  13     2217.61     2239.12     97.96 o
   2   3  13      263.63      215.87     93.97 o
   3   3  13      435.15      447.35     77.59 o
   4   3  13      543.00      463.74     78.07 o
   5   3  13      798.41      909.38    107.61 o
   6   3  13      419.18      315.65    144.42 o
   7   3  13      783.33      703.46    215.21 o
   8   3  13       58.10       93.85    174.03 o
  -9   4  13       80.83       95.78    101.42 o
  -8   4  13      450.95      379.33     92.32 o
  -7   4  13     3456.39     3518.00    114.31 o
  -6   4  13     1508.23     1602.98    100.48 o
  -5   4  13      207.61      208.47     75.77 o
  -4   4  13     1438.40     1378.60     81.48 o
  -3   4  13     1967.07     2099.82     81.79 o
  -2   4  13      514.26      532.06     68.79 o
  -1   4  13     1347.38     1531.06    140.15 o
   0   4  13     1472.85     1541.97     81.12 o
   1   4  13        4.67      -73.49     58.08 o
   2   4  13      349.83      270.38     64.61 o
   3   4  13      912.31      874.81     81.60 o
   4   4  13     1297.38     1210.43    103.04 o
   5   4  13      404.76      185.68    111.85 o
   6   4  13       24.73       85.83    114.39 o
   7   4  13      871.08      935.03    164.92 o
   8   4  13     1150.99     1221.07    179.12 o
  -9   5  13      826.13      798.89    184.93 o
  -8   5  13      833.40      698.89    100.61 o
  -7   5  13      233.66      264.14     79.20 o
  -6   5  13      304.17      445.69     79.63 o
  -5   5  13     3459.17     3806.24    130.96 o
  -4   5  13     2317.59     2234.27    109.39 o
  -3   5  13       97.23      137.20     78.70 o
  -2   5  13     8423.83     8656.50    188.80 o
  -1   5  13     7776.66     7904.21    146.04 o
   0   5  13     1037.74      998.71     92.06 o
   1   5  13     1025.89      844.54     68.30 o
   2   5  13     4081.79     4049.55    128.72 o
   3   5  13     3041.32     2957.34    115.07 o
   4   5  13      396.08      409.01    101.48 o
   5   5  13      312.00      151.20    114.89 o
   6   5  13     1391.03     1295.44    137.04 o
   7   5  13      983.94      942.28    135.36 o
  -9   6  13      868.01      305.43    951.53 o
  -8   6  13       98.77      219.01    102.58 o
  -7   6  13      151.32       29.79     90.54 o
  -6   6  13     2445.13     2369.78    130.12 o
  -5   6  13     1472.52     1517.25    108.12 o
  -4   6  13      109.66      146.73     77.85 o
  -3   6  13     4775.44     5126.14    200.68 o
  -2   6  13     1082.19      930.97    135.88 o
  -1   6  13       22.09     -135.20     67.60 o
   0   6  13     1938.09     1965.21    115.73 o
   1   6  13     1606.62     1488.01    106.89 o
   2   6  13      122.29      141.61     79.86 o
   3   6  13      244.97       29.98     81.91 o
   4   6  13     2634.70     2769.66    140.89 o
   5   6  13      681.13      657.24    114.74 o
   6   6  13       12.98      -42.54    121.51 o
   7   6  13     1993.69     2051.15    156.84 o
  -8   7  13      128.74      251.59    111.47 o
  -7   7  13       95.43      -15.33     90.89 o
  -6   7  13      120.87       59.97     97.72 o
  -5   7  13      390.68      281.08     73.04 o
  -4   7  13       81.33      119.32     79.88 o
  -3   7  13      158.27       40.89     75.45 o
  -2   7  13     2617.92     2353.30    159.49 o
  -1   7  13     2429.29     2480.59     95.47 o
   0   7  13        0.09     -113.50     82.93 o
   1   7  13        6.15       77.73     81.79 o
   2   7  13      866.36      813.76     94.74 o
   3   7  13      296.69      219.72     90.66 o
   4   7  13      419.70      313.56     94.60 o
   5   7  13      110.67      -20.98     94.24 o
   6   7  13      704.09      720.10    143.63 o
  -7   8  13       10.66        0.50    120.70 o
  -6   8  13       20.14        3.73    117.11 o
  -5   8  13      293.55      298.87    107.24 o
  -4   8  13       12.53      -27.80     83.72 o
  -3   8  13      109.54       57.92     78.23 o
  -2   8  13       59.16      106.86     84.78 o
  -1   8  13       73.16       81.21    104.97 o
   0   8  13      131.24      -65.51    105.50 o
   1   8  13      467.66      357.70    103.44 o
   2   8  13     1189.11     1027.27     96.27 o
   3   8  13        4.98      -68.80     87.24 o
   4   8  13       47.39        6.38     91.52 o
   5   8  13      136.83      168.27     97.78 o
   6   8  13        2.84      -30.93    114.59 o
  -7   9  13      136.71      392.53    180.36 o
  -6   9  13       10.63       63.06    142.76 o
  -5   9  13       28.56       46.79    116.25 o
  -4   9  13       84.34       46.89     99.37 o
  -3   9  13        5.85     -137.80     68.90 o
  -2   9  13      996.07     1020.96     98.89 o
  -1   9  13      320.69      236.48    106.87 o
   0   9  13       20.17      -41.39    106.62 o
   1   9  13      166.64      263.05    112.94 o
   2   9  13      108.95      -33.54    115.44 o
   3   9  13        2.50       48.24    113.62 o
   4   9  13      290.05      263.92    155.04 o
   5   9  13      397.84      455.71    109.86 o
  -6  10  13        1.94      225.81    134.42 o
  -5  10  13      813.84      687.95    145.19 o
  -4  10  13      715.91      749.31    128.54 o
  -3  10  13       17.52       75.45    118.33 o
  -2  10  13       31.53       27.06     96.58 o
  -1  10  13       14.70      -24.55    104.63 o
   0  10  13      306.11       77.57    111.25 o
   1  10  13     1136.12     1040.19    127.60 o
   2  10  13      267.52      190.22    119.39 o
   3  10  13       13.91      -28.07    118.01 o
   4  10  13      364.06      385.30    126.93 o
  -4  11  13       92.93      183.64    142.72 o
  -3  11  13      231.08      273.14    138.13 o
  -2  11  13      156.53       49.86    144.15 o
  -1  11  13      332.78      152.30    149.52 o
   0  11  13      177.39      153.14    110.28 o
   1  11  13        8.03       -0.84    115.64 o
   2  11  13     1297.16     1158.17    135.75 o
   3  11  13      396.26      606.34    131.04 o
  -2  12  13      706.35      638.02    181.97 o
  -1  12  13        0.08       63.08    132.25 o
   0  12  13     1561.25     1861.95    189.36 o
   1  12  13     2704.77     3327.32    846.71 o
  -9   0  14     2936.57     2836.77    189.83 o
  -8   0  14     1123.54      912.45    149.63 o
  -7   0  14     1494.57     1719.38    171.95 o
  -6   0  14     6316.32     6858.93    207.46 o
  -5   0  14     4165.73     4622.21    219.17 o
  -4   0  14      101.38      141.28     85.80 o
  -3   0  14        3.13      -78.70     80.14 o
  -2   0  14    12768.15    13910.06    323.43 o
  -1   0  14     5114.87     5182.77    320.08 o
   0   0  14      375.02      544.52    117.81 o
   1   0  14     4767.68     5179.64    179.43 o
   2   0  14     6601.51     7034.92    225.04 o
   3   0  14       83.03        4.36    364.60 o
   4   0  14      471.24      414.58    192.81 o
   5   0  14     1561.68     1146.92    218.83 o
   6   0  14      190.24      249.50    209.37 o
   7   0  14       86.04      257.17    174.33 o
  -9   1  14      118.03      168.80    101.19 o
  -8   1  14     1299.76     1655.23    148.55 o
  -7   1  14     1556.44     1505.27    136.96 o
  -6   1  14       18.79      181.71     71.73 o
  -5   1  14      934.13      882.52     94.25 o
  -4   1  14     1353.32     1452.08     76.25 o
  -3   1  14      276.13      245.47     61.34 o
  -2   1  14      235.11      234.56    114.49 o
  -1   1  14     1663.00     1624.07    141.89 o
   0   1  14     7010.68     7491.13    197.79 o
   1   1  14      282.30      296.23    102.88 o
   2   1  14     1800.84     1938.84    167.57 o
   3   1  14     5331.54     5850.64    275.95 o
   4   1  14     3092.17     3035.90    185.49 o
   5   1  14        0.25      -10.86    135.05 o
   6   1  14      403.19      283.23    131.57 o
   7   1  14      922.61     1280.65    137.04 o
  -9   2  14     1780.59     1756.39    190.32 o
  -8   2  14        1.20      -79.87     83.36 o
  -7   2  14     1957.24     1811.59    144.81 o
  -6   2  14     3757.13     4050.89    135.60 o
  -5   2  14      352.32      207.95     64.43 o
  -4   2  14       15.39      -49.17     61.92 o
  -3   2  14      120.34       25.26     61.99 o
  -2   2  14     1383.61     1303.05     73.44 o
  -1   2  14     2881.77     3137.76     97.70 o
   0   2  14      560.31      387.90     63.60 o
   1   2  14      568.42      403.62     79.35 o
   2   2  14     1516.63     1541.56    125.24 o
   3   2  14       63.22      215.77    115.87 o
   4   2  14       61.09       16.17     90.76 o
   5   2  14       55.64     -165.63    104.67 o
   6   2  14       15.86     -121.74    174.11 o
   7   2  14       27.22       80.40    135.25 o
  -9   3  14        0.04       10.90     86.71 o
  -8   3  14      508.78      409.09     95.46 o
  -7   3  14       31.77      112.92     78.82 o
  -6   3  14      174.52      119.93     73.71 o
  -5   3  14      491.04      407.03     75.63 o
  -4   3  14       82.29       81.80     65.74 o
  -3   3  14      120.25      152.28     65.34 o
  -2   3  14       14.96      -37.15     62.20 o
  -1   3  14       36.91       91.70     69.82 o
   0   3  14      337.79      420.82     71.34 o
   1   3  14      457.25      421.24     83.99 o
   2   3  14     1539.33     1434.15     87.25 o
   3   3  14     1706.12     1684.30     89.04 o
   4   3  14      534.93      483.46    120.95 o
   5   3  14       88.74       46.21    155.32 o
   6   3  14        0.11      -73.99    125.21 o
   7   3  14      245.80      347.82    219.90 o
  -9   4  14      257.30      -90.65    599.69 o
  -8   4  14        2.35      -10.57     89.07 o
  -7   4  14      429.78      481.63    103.67 o
  -6   4  14      103.25       58.58     80.15 o
  -5   4  14      220.30      168.45     78.73 o
  -4   4  14      199.11       58.14     72.17 o
  -3   4  14       60.52      -79.03     64.18 o
  -2   4  14       38.04     -124.98     69.26 o
  -1   4  14     1644.24     1707.73    142.28 o
   0   4  14      473.35      469.97     71.48 o
   1   4  14      474.10      435.32     70.59 o
   2   4  14      236.57      222.89     67.86 o
   3   4  14        0.82      -63.88     75.51 o
   4   4  14      580.09      409.25    102.76 o
   5   4  14        2.01        5.99    114.03 o
   6   4  14      306.97      339.93    150.26 o
   7   4  14        6.00      -34.50    155.75 o
  -8   5  14      374.46      326.82    113.31 o
  -7   5  14      199.83      197.84     84.01 o
  -6   5  14       25.54      -58.80     77.71 o
  -5   5  14      186.82      164.91     78.90 o
  -4   5  14      939.68     1130.24    104.23 o
  -3   5  14       47.03      133.08     81.68 o
  -2   5  14       63.04       14.68     71.10 o
  -1   5  14      101.50       22.73     70.46 o
   0   5  14       79.69      -42.24     66.37 o
   1   5  14      106.06       74.22     62.29 o
   2   5  14      349.98      361.50     73.15 o
   3   5  14      347.84      355.02     87.57 o
   4   5  14      534.14      570.17    100.87 o
   5   5  14       25.59      -39.36    115.03 o
   6   5  14        4.35     -151.33    122.40 o
  -8   6  14      162.07       11.87    106.53 o
  -7   6  14       10.38       68.36     83.02 o
  -6   6  14     1245.66     1411.87    130.16 o
  -5   6  14      932.01      901.05     95.18 o
  -4   6  14      128.48      257.19     82.51 o
  -3   6  14     1081.85     1253.36    103.29 o
  -2   6  14     2597.74     2511.84    139.75 o
  -1   6  14       72.74       22.46     78.01 o
   0   6  14      426.82      506.47     68.46 o
   1   6  14     1154.34     1066.79     98.59 o
   2   6  14     1253.37     1179.29    102.05 o
   3   6  14      325.59      283.22     88.56 o
   4   6  14      351.49      177.39     91.67 o
   5   6  14     2498.29     2170.11    133.76 o
   6   6  14      877.53     1007.15    141.70 o
  -7   7  14     1701.26     1655.18    214.02 o
  -6   7  14      525.40      750.15    119.42 o
  -5   7  14      503.45      502.03     89.83 o
  -4   7  14     3766.40     3710.20    124.44 o
  -3   7  14     4475.31     4823.42    135.91 o
  -2   7  14        0.76      128.61     81.07 o
  -1   7  14     1574.38     1420.41    124.50 o
   0   7  14     2586.10     2674.96    122.89 o
   1   7  14      675.88      654.21    104.94 o
   2   7  14       45.22      -17.18     99.35 o
   3   7  14     1802.59     1927.79    115.30 o
   4   7  14     2087.08     1810.73    116.93 o
   5   7  14        4.45      164.31    115.09 o
  -7   8  14      425.96       10.84    560.01 o
  -6   8  14     1021.69     1098.16    169.79 o
  -5   8  14     2721.23     2949.50    150.69 o
  -4   8  14        2.06      -12.73     96.31 o
  -3   8  14     1185.17     1239.64    113.46 o
  -2   8  14     2858.66     2833.95    201.55 o
  -1   8  14      966.43      790.98    107.88 o
   0   8  14        3.67       52.33    109.87 o
   1   8  14      501.95      425.17    119.28 o
   2   8  14      834.95      763.08    104.40 o
   3   8  14      474.08      585.45     98.69 o
   4   8  14       89.85       71.64     96.87 o
   5   8  14     1387.57     1499.07    118.51 o
  -6   9  14        0.22       21.38    125.77 o
  -5   9  14     1747.75     2051.85    153.13 o
  -4   9  14     1611.19     1575.54    126.38 o
  -3   9  14      796.96      964.89     89.61 o
  -2   9  14       83.19       27.76     97.16 o
  -1   9  14     1072.68     1106.97    144.20 o
   0   9  14      217.51      207.78    116.46 o
   1   9  14      399.68      416.67    121.58 o
   2   9  14       37.01      -86.05    143.16 o
   3   9  14      304.24      188.45    129.18 o
   4   9  14      480.05      258.05    108.39 o
  -5  10  14     1143.03     1134.06    844.00 o
  -4  10  14       20.39      153.16    103.17 o
  -3  10  14     1290.55     1436.04    146.26 o
  -2  10  14     1488.89     1431.31    123.05 o
  -1  10  14      856.86      835.20    137.17 o
   0  10  14       18.41     -108.66    120.49 o
   1  10  14      682.35      740.36    128.68 o
   2  10  14      697.37      494.16    129.85 o
   3  10  14      161.73       21.49    125.03 o
  -3  11  14      508.28      333.75    222.28 o
  -2  11  14        1.87      116.41    136.55 o
  -1  11  14      643.86      589.72    142.97 o
   0  11  14     1057.41     1032.92    130.79 o
   1  11  14      300.72      390.73    125.74 o
  -8   1  15       84.79     -159.28     86.95 o
  -7   1  15       20.88       52.32     85.95 o
  -6   1  15      628.62      695.35     84.64 o
  -5   1  15      393.85      304.68     72.06 o
  -4   1  15       61.70      -29.34     64.53 o
  -3   1  15       61.33       55.51     70.68 o
  -2   1  15      173.26      238.64     66.40 o
  -1   1  15       13.68       99.72     64.22 o
   0   1  15     1155.74     1083.50    102.99 o
   1   1  15      986.74     1162.42    119.69 o
   2   1  15      130.65      186.10     82.66 o
   3   1  15        0.28     -158.74     90.34 o
   4   1  15      931.86     1343.67    162.89 o
   5   1  15      109.76      -38.82    144.01 o
   6   1  15       15.69     -135.56    147.88 o
  -8   2  15      309.49      290.66     90.65 o
  -7   2  15      737.39      812.40    108.80 o
  -6   2  15      165.29      264.86     82.23 o
  -5   2  15      431.28      484.06     73.07 o
  -4   2  15      330.47      291.23     72.39 o
  -3   2  15      138.17       68.60     66.40 o
  -2   2  15     1158.49     1207.11     97.61 o
  -1   2  15     1615.87     1742.25     82.14 o
   0   2  15      719.75      767.78     78.50 o
   1   2  15       20.05      122.38     75.24 o
   2   2  15     1542.49     1620.71    128.17 o
   3   2  15     1531.70     1401.14    102.40 o
   4   2  15      866.82      876.94    104.63 o
   5   2  15        3.87       64.31    110.27 o
   6   2  15      744.42      668.81    165.16 o
  -8   3  15        1.11      -71.73     87.76 o
  -7   3  15      592.90      546.90     97.21 o
  -6   3  15     1276.02     1175.47     92.48 o
  -5   3  15      385.83      378.91     78.93 o
  -4   3  15     1240.75     1562.45    134.53 o
  -3   3  15      155.69      186.97     71.89 o
  -2   3  15      313.11      261.09     68.70 o
  -1   3  15      102.72       59.18     71.54 o
   0   3  15     1018.45     1009.53     90.65 o
   1   3  15      785.68      721.37     77.81 o
   2   3  15      460.46      349.60     79.45 o
   3   3  15      160.05      193.81     87.67 o
   4   3  15      641.94      614.43     93.23 o
   5   3  15     1132.37     1085.29    164.47 o
   6   3  15       21.76      284.73    156.48 o
  -8   4  15      375.37      246.84     99.21 o
  -7   4  15      358.30      217.07    109.51 o
  -6   4  15      445.12      533.08     89.29 o
  -5   4  15     3063.76     3425.02    117.34 o
  -4   4  15     1036.31     1061.91     86.36 o
  -3   4  15       73.86       -0.29     68.95 o
  -2   4  15     2931.27     3122.65    185.98 o
  -1   4  15     1944.72     1972.78     95.93 o
   0   4  15     1109.93     1203.23     95.25 o
   1   4  15        4.63       51.29     70.29 o
   2   4  15     1008.25      818.82     74.18 o
   3   4  15     2348.74     2546.59    124.20 o
   4   4  15     1688.15     1766.78    126.88 o
   5   4  15      108.84      -51.60    120.73 o
   6   4  15     1029.82     1078.76    171.38 o
  -7   5  15      933.92     1028.97     97.87 o
  -6   5  15     3943.06     4029.68    196.87 o
  -5   5  15     1793.07     1789.02    156.04 o
  -4   5  15       81.81       40.42     84.43 o
  -3   5  15     2733.99     2816.90    119.54 o
  -2   5  15     2192.39     2269.75    113.74 o
  -1   5  15       33.64      189.67     76.85 o
   0   5  15      466.85      406.58     77.96 o
   1   5  15     1181.14     1165.90     76.51 o
   2   5  15      440.82      486.33     84.19 o
   3   5  15      427.30      743.97    104.34 o
   4   5  15     1913.69     1692.04    125.07 o
   5   5  15     1823.73     2100.47    157.27 o
   6   5  15      310.33       41.97    239.92 o
  -7   6  15       63.52      -19.38     97.86 o
  -6   6  15      127.65      115.64     83.54 o
  -5   6  15     3610.61     3755.87    157.32 o
  -4   6  15     2600.86     2791.44    136.61 o
  -3   6  15        7.26      -77.54     85.32 o
  -2   6  15     1499.93     1305.73    140.64 o
  -1   6  15     2820.77     3078.50    119.36 o
   0   6  15      553.18      562.49     71.88 o
   1   6  15        7.66      -36.24     81.66 o
   2   6  15      857.84      993.79     94.88 o
   3   6  15     2255.35     2126.70    121.27 o
   4   6  15     1082.17      914.78    125.44 o
   5   6  15      704.47      772.37    120.53 o
  -6   7  15      896.82     1143.88    130.52 o
  -5   7  15      266.15      345.17     96.86 o
  -4   7  15        4.68     -104.25     84.78 o
  -3   7  15      432.04      231.19     85.99 o
  -2   7  15        0.41       -2.64     84.86 o
  -1   7  15       28.30      -50.75     73.39 o
   0   7  15      234.91      125.02     96.23 o
   1   7  15        2.41      -60.39     89.70 o
   2   7  15      188.21      158.47     95.93 o
   3   7  15       40.38       -6.07     96.41 o
   4   7  15      135.81       -5.42    100.49 o
  -6   8  15       18.93      -68.12    577.66 o
  -5   8  15      253.80      290.82    117.36 o
  -4   8  15       28.65      -34.21     90.80 o
  -3   8  15      388.79      364.06     91.86 o
  -2   8  15       92.83       36.55     87.37 o
  -1   8  15        6.60      -30.16    103.30 o
   0   8  15       51.27      123.45    119.06 o
   1   8  15      251.76      127.33    140.17 o
   2   8  15      118.52      247.31    102.67 o
   3   8  15      587.98      444.60    111.55 o
   4   8  15      870.52      716.40    187.67 o
  -5   9  15      809.03      534.95    733.75 o
  -4   9  15      110.63       49.20    144.33 o
  -3   9  15       71.49       90.39     84.34 o
  -2   9  15      210.11       93.33    116.24 o
  -1   9  15        8.96     -143.46    116.41 o
   0   9  15      303.97      496.75    127.40 o
   1   9  15      111.25     -116.58    119.17 o
   2   9  15        0.35       17.24    125.30 o
   3   9  15       26.50     -428.70    239.57 o
  -3  10  15       91.95     -237.74    302.91 o
  -2  10  15      217.64      301.18    100.96 o
  -1  10  15       38.42      -78.76    117.41 o
   0  10  15       89.00      193.66    124.00 o
   1  10  15       48.79      -49.93    208.29 o
  -8   0  16      417.40      256.63    909.96 o
  -7   0  16     2926.14     3492.22    208.71 o
  -6   0  16     2122.07     2248.13    281.74 o
  -5   0  16      266.25      484.11    131.94 o
  -4   0  16     1387.10     1468.36    234.36 o
  -3   0  16     3863.65     4663.34    295.45 o
  -2   0  16       44.74      160.91    151.51 o
  -1   0  16     2892.57     3123.75    275.99 o
   0   0  16     7083.84     7233.76    412.31 o
   1   0  16     1168.29     1159.00    217.11 o
   2   0  16     1917.90     1936.42    319.53 o
   3   0  16     1740.47     1610.32    210.64 o
   4   0  16      947.17      795.42    228.89 o
   5   0  16      576.76      366.32    447.75 o
   6   0  16       86.05       57.30    231.39 o
  -8   1  16      291.41     -178.32    613.65 o
  -7   1  16       32.23       35.64     90.42 o
  -6   1  16     1346.96     1326.07    143.42 o
  -5   1  16     3976.68     4651.05    124.66 o
  -4   1  16     1951.32     1865.38     96.44 o
  -3   1  16       13.31      -26.80     79.53 o
  -2   1  16     3033.71     3187.98    149.37 o
  -1   1  16     4776.62     5495.43    134.57 o
   0   1  16      130.81      189.91    101.16 o
   1   1  16     1392.70     1246.19    130.01 o
   2   1  16      759.57      785.44     96.36 o
   3   1  16      373.07      413.11    106.24 o
   4   1  16       24.04      -45.19    143.62 o
   5   1  16       69.86       27.99    150.77 o
   6   1  16      405.31      600.20    236.10 o
  -7   2  16        5.95      -54.58     88.88 o
  -6   2  16       24.88      -21.29    100.45 o
  -5   2  16      242.84      345.76     76.37 o
  -4   2  16       95.17      102.80     75.61 o
  -3   2  16       79.15       43.19     74.20 o
  -2   2  16      440.71      619.35     75.45 o
  -1   2  16      537.22      598.08     78.52 o
   0   2  16      985.83      970.56     89.17 o
   1   2  16      625.94      787.91     89.28 o
   2   2  16       38.70     -120.34     80.45 o
   3   2  16      111.06      187.41     84.83 o
   4   2  16      798.97      805.92    114.52 o
   5   2  16     1342.35     1422.24    139.07 o
  -7   3  16      332.89      251.64    104.20 o
  -6   3  16      146.41      194.97     89.73 o
  -5   3  16      257.94      121.69     82.74 o
  -4   3  16      782.85      892.43    102.23 o
  -3   3  16      424.93      320.47     76.58 o
  -2   3  16      842.37      890.21    109.49 o
  -1   3  16     1279.87     1385.08    118.33 o
   0   3  16      295.47      198.72     76.38 o
   1   3  16        0.23      -30.28     77.75 o
   2   3  16       73.93       44.00     81.01 o
   3   3  16       10.04      -14.20     87.95 o
   4   3  16      402.61      359.12     94.25 o
   5   3  16        6.61      139.77    166.56 o
  -7   4  16        2.52     -111.32     92.28 o
  -6   4  16       44.98      -16.67     86.97 o
  -5   4  16      133.69       59.14     83.01 o
  -4   4  16        3.03      -44.45     77.99 o
  -3   4  16      197.14       63.73     80.75 o
  -2   4  16      159.51      230.74     81.17 o
  -1   4  16      940.95     1029.40     88.87 o
   0   4  16      703.38      637.49     81.98 o
   1   4  16      171.66      136.53     76.47 o
   2   4  16      231.07      163.84     79.43 o
   3   4  16      309.76      301.39    105.57 o
   4   4  16        0.03      -19.79    106.47 o
   5   4  16       25.04     -131.39    108.98 o
  -7   5  16      273.38      535.86    804.24 o
  -6   5  16       15.90       29.90     88.79 o
  -5   5  16        2.15     -155.46     83.54 o
  -4   5  16      202.58      104.97     89.97 o
  -3   5  16       32.09      -59.28     89.15 o
  -2   5  16      313.69      298.87     82.48 o
  -1   5  16       31.12       78.25     80.06 o
   0   5  16       26.52      -56.84     76.60 o
   1   5  16       79.36      100.08     78.40 o
   2   5  16      200.41      123.91     88.91 o
   3   5  16      893.88      705.24    149.86 o
   4   5  16       14.46      -97.61    108.35 o
  -6   6  16      950.84      862.66    129.03 o
  -5   6  16      119.83      184.22     97.75 o
  -4   6  16     1440.60     1792.84    166.65 o
  -3   6  16      791.38      661.31     98.81 o
  -2   6  16      598.68      599.12     96.39 o
  -1   6  16      102.82      136.53     93.65 o
   0   6  16      461.73      313.87    103.58 o
   1   6  16     1216.00     1082.31    100.04 o
   2   6  16      114.40       93.49     90.38 o
   3   6  16      246.66       78.57    109.43 o
   4   6  16      641.83      496.92    134.96 o
  -5   7  16     2625.82     2839.30    173.89 o
  -4   7  16      122.86      222.08     97.85 o
  -3   7  16       26.07      -50.91     90.98 o
  -2   7  16     1760.43     1834.28    137.34 o
  -1   7  16      769.60      581.74    119.77 o
   0   7  16      101.95        2.18    100.99 o
   1   7  16      725.04      546.34     95.65 o
   2   7  16     1395.02     1568.35    117.23 o
   3   7  16      483.00      472.92    106.94 o
  -4   8  16      938.11      911.12    129.09 o
  -3   8  16      574.58      530.56    118.85 o
  -2   8  16      237.06      329.63    112.63 o
  -1   8  16      111.44       34.62    109.42 o
   0   8  16     1016.75     1189.59    127.87 o
   1   8  16      377.95      321.53    130.70 o
   2   8  16      102.88      160.68    129.74 o
  -2   9  16      499.95      194.05    240.53 o
  -1   9  16      256.75      127.90    113.81 o
   0   9  16      337.40      273.04    174.65 o
  -6   1  17      152.44      296.66     86.49 o
  -5   1  17     1386.54     1207.45    106.20 o
  -4   1  17      815.57      991.59     90.67 o
  -3   1  17        1.79       95.76     77.25 o
  -2   1  17      299.81      117.16     78.77 o
  -1   1  17     1158.35     1483.14    123.39 o
   0   1  17      238.35      124.36     85.39 o
   1   1  17       48.60      -92.24     83.48 o
   2   1  17      353.15      237.99     88.17 o
   3   1  17      241.41      412.20    102.63 o
   4   1  17        4.39      231.61    104.00 o
  -6   2  17     1325.40     1568.45    183.21 o
  -5   2  17      266.78      214.84     81.42 o
  -4   2  17       46.91     -107.53     80.60 o
  -3   2  17     1589.75     1689.87    151.41 o
  -2   2  17      748.50      760.67     82.85 o
  -1   2  17      368.57      451.94     87.74 o
   0   2  17       36.55       55.29     85.65 o
   1   2  17     1074.31     1165.63     99.42 o
   2   2  17      149.47       39.00     88.16 o
   3   2  17       21.23       21.65     88.43 o
   4   2  17      387.39      448.75    114.63 o
  -6   3  17        3.21       71.02    102.13 o
  -5   3  17     1036.97     1071.90    101.83 o
  -4   3  17      612.42      539.38     84.84 o
  -3   3  17      218.88      162.30     79.30 o
  -2   3  17        9.45      -41.74     82.40 o
  -1   3  17     1153.33     1280.26    119.43 o
   0   3  17     2072.52     2081.82    157.05 o
   1   3  17     1186.69     1233.81    100.51 o
   2   3  17       25.79      -74.34     86.06 o
   3   3  17     1343.31     1594.88    105.18 o
   4   3  17      793.91      786.37    118.32 o
  -6   4  17     1148.12     -224.14    610.23 o
  -5   4  17     1025.99     1156.57     98.90 o
  -4   4  17       16.21       -0.85     83.18 o
  -3   4  17      106.69       43.32     84.36 o
  -2   4  17     1028.40      961.05     94.51 o
  -1   4  17      917.17      989.67    115.69 o
   0   4  17       15.57      -38.63     89.03 o
   1   4  17     1041.41      962.43    115.91 o
   2   4  17      986.08     1016.51     98.65 o
   3   4  17       16.62     -102.08     85.11 o
   4   4  17      515.95      255.73    312.66 o
  -5   5  17     1695.54     1947.93    262.15 o
  -4   5  17     1542.78     1742.00    139.83 o
  -3   5  17        8.78     -129.93     94.48 o
  -2   5  17      391.96      381.35     92.40 o
  -1   5  17     2702.01     2711.00    146.15 o
   0   5  17     2847.95     3078.13    158.82 o
   1   5  17      181.77      335.50     87.88 o
   2   5  17      838.51      753.16    112.87 o
   3   5  17     2164.93     2155.80    132.40 o
  -4   6  17       27.75      -19.76     94.41 o
  -3   6  17       98.62      -15.44     96.44 o
  -2   6  17      978.07     1167.82    131.51 o
  -1   6  17      111.26       65.43     92.54 o
   0   6  17       89.87       21.53    106.04 o
   1   6  17      769.27      873.95    128.05 o
   2   6  17      441.59      198.20     96.15 o
  -3   7  17       16.52     -102.64     96.68 o
  -2   7  17       31.48       -2.62    112.17 o
  -1   7  17       76.22        3.89     96.44 o
   0   7  17      925.89     1134.08    151.10 o
   1   7  17      764.51     1006.91    130.94 o
  -5   0  18     4195.99     5368.50    209.81 o
  -4   0  18     2545.49     2578.73    194.27 o
  -3   0  18       67.29      268.39    124.51 o
  -2   0  18     3747.11     4307.91    206.24 o
  -1   0  18     2915.88     3017.60    171.60 o
   0   0  18      674.12      607.44    119.14 o
   1   0  18        9.45      -78.62    209.47 o
   2   0  18      296.37      234.86    159.62 o
   3   0  18      211.08      230.91    292.11 o
  -5   1  18      289.78      220.17    111.76 o
  -4   1  18      593.33      584.27    130.37 o
  -3   1  18     1581.88     1637.09    141.43 o
  -2   1  18      487.53      483.44    114.68 o
  -1   1  18      662.00      735.12     97.09 o
   0   1  18      582.73      537.93     98.23 o
   1   1  18      513.97      660.39     96.57 o
   2   1  18      146.19       95.65    101.49 o
   3   1  18      156.03      199.36    106.31 o
  -5   2  18      924.43      722.24    179.08 o
  -4   2  18     1503.22     1700.78    119.06 o
  -3   2  18        8.90      -89.49     81.93 o
  -2   2  18      315.33      274.62     86.59 o
  -1   2  18      935.97     1086.89    104.60 o
   0   2  18      771.59      750.17     99.78 o
   1   2  18      342.37      342.91     94.31 o
   2   2  18        1.89     -124.57     90.32 o
  -5   3  18      350.67      106.63    808.75 o
  -4   3  18       32.33       34.34     82.55 o
  -3   3  18       24.47      -25.91     96.02 o
  -2   3  18       18.74      102.41     87.55 o
  -1   3  18       86.20       70.04     87.13 o
   0   3  18       43.01     -125.46     93.98 o
   1   3  18        9.65       -9.30     90.77 o
   2   3  18        0.12        2.73     89.61 o
  -4   4  18      171.01      341.28    157.59 o
  -3   4  18       34.21       59.35     99.18 o
  -2   4  18      358.73      443.73     92.18 o
  -1   4  18       14.09       38.24     88.24 o
   0   4  18      219.31      315.43     90.70 o
   1   4  18       16.38       58.54     95.12 o
   2   4  18       18.37      -61.45    277.42 o
  -3   5  18        2.36     -189.70    250.05 o
  -2   5  18      401.17      606.60     97.50 o
  -1   5  18      373.07      223.51    100.54 o
   0   5  18        1.24      -31.46    102.79 o
   1   5  18      376.14      133.74    295.49 o
  -3   1  19       27.10      -13.55    872.91 o
  -2   1  19      197.56       81.78    137.27 o
  -1   1  19        1.59       33.83     91.20 o
   0   1  19       57.62      353.43    196.95 o
  -2   2  19       99.79      159.19    270.96 o
  -1   2  19      305.98       32.80    252.55 o
 
